# Supplementary material for: Erratic and blood vessel-guided migration of astrocyte progenitors in the cerebral cortex
Source: Nat Commun. 2022 Nov 2;13:6571. doi: 10.1038/s41467-022-34184-x (PMC9630450; doi:10.1038/s41467-022-34184-x)
Supplement: Supplementary file 21 — Source Data [file 41467_2022_34184_MOESM21_ESM.xlsx]

## Sheet: Figure 1c
Fig 1c	migration speed (mm/hr)
	erratic	radial
	138.5	69.352
	98.306	48.834
	80.327	45.401
	65.981	41.875
	64.516	39.014
	57.713	36.971
	52.058	34.891
	49.982	32.122
	48.768	30.311
	47.672	29.72
	40.103	28.598
	40.008	28.485
	35.062	28.46
	34.271	27.83
	32.898	27.769
	29.389	26.974
	29.245	24.431
	28.677	22.287
	26.566	21.657
	24.425	19.348
	19.986	19.139
	19.764	18.719
	19.519	18.379
	19.506	17.34
	19.19	17.314
	18.785	15.652
	18.576	15.533
	18.39	14.498
	18.046	13.862
	17.944	13.742
	17.641	13.091
	17.4	13.074
	16.344	12.922
	16.299	12.6
	15.863	12.56
	15.22	12.36
	14.692	12.067
	14.43	11.713
	14.301	11.502
	12.822	10.782
	12.395	10.263
	12.26	10.003
	11.242	9.075
	11.131	8.904
	11.065	8.682
	10.676	8.673
	10.597	8.583
	10.325	8.005
	10.215	6.744
	9.855	6.663
	9.414	6.588
	9.371	6.522
	9.278	5.941
	8.808	5.816
	8.65	5.785
	8.582	5.663
	8.497	5.174
	7.793	4.608
	7.622	4.48
	7.579	4.086
	7.24	3.668
	7.166	3.609
	7.119	3.469
	6.639	2.395
	6.385	1.988
	6.361	1.577
	6.184	1.507
	6.159	74.595
	6.041	46.665
	5.999	45.679
	5.751	45.483
	5.74	44.889
	5.574	31.035
	5.354	27.863
	4.771	21.085
	4.635	21.05
	4.238	21.049
	4.209	20.925
	3.946	20.412
	3.938	19.538
	3.897	17.064
	3.693	16.53
	3.533	16.109
	3.511	15.763
	3.461	15.349
	3.126	14.45
	3.028	13.974
	3.002	13.972
	2.981	13.759
	2.84	13.23
	2.651	12.05
	2.554	11.98
	2.474	11.125
	2.033	10.979
	1.947	10.677
	1.937	10.661
	1.8	10.483
	1.629	10.055
	1.313	9.42
	1.036	8.779
	98.522	7.802
	71.685	7.403
	62.336	7.309
	61.843	6.526
	60.67	6.054
	51.396	5.693
	50.89	5.282
	47.735	5.224
	47.132	5.194
	46.856	5.062
	43.054	4.451
	42.976	4.28
	39.533	4.166
	38.932	3.79
	38.365	3.741
	36.525	3.708
	33.511	3.393
	33.382	3.375
	33.132	3.349
	32.81	2.96
	32.408	2.96
	31.9	2.953
	31.504	2.5
	29.025	2.39
	26.872	1.924
	26.482	1.838
	26.421	1.458
	26.117	1.401
	25.478	1.125
	25.309	0.879
	23.374	74.247
	23.233	73.768
	22.955	62.263
	21.398	41.96
	20.829	39.913
	20.763	39.397
	20.735	31.113
	20.56	27.677
	20.378	25.786
	19.886	22.426
	19.674	21.085
	19.647	19.681
	19.588	18.454
	18.832	17.635
	17.098	16.656
	17.047	15.535
	16.356	15.447
	16.268	15.192
	16.032	15.154
	16.021	13.885
	15.958	13.643
	15.323	12.25
	15.054	11.662
	14.363	11.401
	14.264	11.242
	13.723	11.086
	13.703	10.981
	13.087	10.622
	12.847	10.405
	12.515	10.355
	12.315	10.101
	12.026	9.958
	12.014	9.779
	12.004	9.681
	11.057	8.835
	11.008	8.776
	10.833	8.529
	10.718	8.473
	10.445	8.371
	9.908	8.368
	9.545	8.051
	9.023	8.006
	8.501	7.076
	8.457	7.07
	8.343	6.49
	7.415	6.421
	7.235	6.097
	6.991	5.423
	6.895	5.271
	6.875	5.156
	6.07	5.023
	5.776	4.997
	5.457	4.729
	5.444	4.606
	5.438	4.436
	4.95	4.153
	4.852	3.754
	4.836	3.743
	4.443	3.658
	4.338	3.627
	4.212	3.545
	4.18	3.53
	4.134	3.236
	3.612	3.154
	3.381	2.672
	3.29	2.648
	3.012	2.64
	2.808	2.552
	1.989	2.31
	0.656	2.24
	70.499	1.981
	50.355	1.804
	46.195	1.469
	42.857	1.123
	42.533	92.336
	40.218	61.221
	36.082	58.058
	33.154	40.381
	31.047	39.509
	28.135	33.789
	27.012	29.996
	23.795	29.615
	20.067	28.634
	19.627	26.207
	18.478	24.024
	18.104	23.592
	17.748	22.637
	16.698	21.943
	16.636	21.723
	15.098	20.572
	14.933	19.963
	14.693	19.678
	14.315	19.463
	14.246	19.032
	13.152	18.527
	12.915	18.147
	12.795	17.99
	12.782	17.819
	12.285	17.493
	12.277	17.237
	11.879	17.189
	11.776	17.152
	11.636	16.493
	11.485	16.416
	10.795	16.203
	10.56	16.017
	10.422	15.512
	9.858	15.359
	9.617	15.314
	9.534	15.152
	8.947	14.761
	8.576	14.327
	8.161	13.894
	8.115	13.637
	8.11	13.298
	7.571	13.092
	7.475	12.813
	7.236	12.615
	7.227	12.517
	6.76	12.421
	6.559	11.942
	6.535	11.733
	6.531	11.391
	6.527	11.384
	6.518	11.25
	6.401	11.067
	6.3	10.378
	6.14	10.185
	5.9	9.746
	5.889	9.733
	5.856	9.719
	5.838	9.515
	5.762	9.447
	5.588	9.291
	5.582	9.204
	5.558	8.7
	5.43	8.668
	5.339	8.565
	5.283	8.367
	5.086	8.347
	4.975	8.134
	4.966	8.039
	4.953	7.971
	4.876	7.804
	4.868	7.731
	4.786	7.693
	4.619	7.69
	4.301	7.386
	4.104	7.125
	4.02	6.339
	3.895	6.252
	3.388	6.237
	3.232	6.174
	3.203	6.056
	3.151	5.847
	3.053	5.845
	2.991	5.816
	2.991	5.568
	2.924	5.556
	2.895	5.527
	2.808	5.457
	2.792	5.229
	2.702	4.955
	2.605	4.817
	2.514	4.715
	2.469	4.659
	1.931	3.983
	1.614	3.861
	1.341	3.658
	0.436	3.534
	108.38	3.41
	79.186	2.883
	78.411	2.747
	77.199	2.703
	75.973	2.664
	75.499	2.629
	67.221	2.612
	52.543	2.602
	51.737	2.522
	49.407	2.431
	48.454	2.027
	45.889	1.702
	44.404	0.558
	42.522	89.616
	41.212	61.01
	36.341	55.958
	35.534	51.269
	35.518	47.861
	34.376	46.805
	32.963	44.312
	32.476	42.227
	29.92	37.472
	26.139	36.624
	25.545	36.518
	25.345	34.804
	22.744	34.663
	21.502	34.446
	19.833	33.849
	18.058	32.071
	16.209	31.495
	15.127	31.462
	15.07	28.269
	14.23	26.176
	13.933	25.209
	13.679	25.053
	13.141	23.843
	11.956	23.638
	11.302	22.861
	11.289	22.659
	10.767	22.247
	10.613	22.169
	10.523	20.609
	9.86	20.557
	9.82	20.348
	9.8	19.985
	9.242	19.333
	8.893	18.981
	8.178	18.948
	7.699	17.422
	7.612	17.339
	7.506	17.191
	7.504	17.067
	7.438	16.966
	7.315	14.304
	7.09	14.172
	7.036	13.242
	6.508	13.059
	6.354	12.88
	5.856	12.445
	5.824	11.033
	5.347	10.728
	4.951	10.502
	4.914	10.363
	4.822	10.133
	4.778	9.439
	4.398	9.419
	4.092	8.52
	4.073	8.116
	4.001	8.078
	3.952	8.022
	3.659	7.865
	3.642	7.818
	2.238	7.736
	1.85	7.7
	1.693	7.531
	1.339	7.419
	109.12	7.361
	101.02	7.306
	99.432	6.797
	93.279	6.695
	88.793	6.609
	86.272	6.426
	77.878	6.281
	75.109	5.745
	74.4	5.673
	66.611	5.635
	65.51	5.622
	62.236	5.505
	60.523	5.362
	59.398	5.06
	52.868	4.935
	49.088	4.658
	46.431	4.579
	44.496	4.508
	41.716	4.391
	37.107	4.318
	37.037	4.299
	36.576	3.773
	36.228	3.742
	35.936	3.678
	35.62	3.134
	33.741	3.05
	26.186	3.043
	23.79	2.792
	22.633	2.533
	22.624	2.472
	20.422	2.421
	19.974	1.94
	19.644	1.759
	19.161	1.562
	18.461	1.39
	17.06	1.275
	16.432	0.814
	15.811	0.784
	15.79	0.658
	15.017	67.029
	14.122	49.634
	14.11	44.334
	13.441	36.136
	13.361	33.924
	13.257	33.611
	12.532	31.618
	12.257	29.713
	10.94	28.968
	10.542	26.861
	10.489	26.335
	9.93	25.946
	9.72	25.599
	9.697	24.622
	9.395	23.355
	9.19	22.991
	8.86	22.868
	8.534	22.804
	8.377	21.962
	8.239	21.611
	7.69	19.87
	7.187	19.793
	7.123	19.227
	7.037	19.009
	6.638	18.84
	6.534	17.609
	6.426	16.381
	6.378	16.259
	6.187	15.612
	6.159	15.562
	6.044	15.498
	6.033	15.457
	6.008	15.182
	6.001	15
	5.801	14.657
	5.538	14.641
	5.103	14.103
	5.027	13.608
	4.907	13.169
	4.812	12.997
	4.636	12.89
	4.41	12.638
	4.396	12.452
	4.226	12.064
	3.97	11.734
	3.967	11.709
	3.905	11.671
	3.434	11.662
	3.382	11.6
	3.367	11.522
	3.322	10.819
	3.288	10.812
	3.276	10.715
	3.246	10.47
	2.996	10.453
	2.86	10.437
	2.717	10.151
	2.496	10.113
	1.919	10.07
	1.792	9.95
	1.281	9.304
	1.181	9.28
	0.819	8.454
	0.724	8.181
	0.477	8.002
	0.47	7.918
	95.995	7.916
	93.484	7.633
	57.875	7.578
	51.594	7.274
	45.761	7.182
	45.451	7.011
	39.492	6.952
	34.49	6.8
	30.943	6.396
	30.2	5.786
	30.069	5.714
	29.997	5.612
	28.653	5.574
	28.473	5.338
	28.256	5.33
	18.398	4.831
	16.747	4.383
	16.732	4.381
	16.489	4.377
	15.544	4.271
	15.365	4.188
	14.639	4.049
	14.601	3.999
	13.927	3.802
	13.669	3.677
	13.221	3.396
	11.583	3.347
	11.087	3.139
	10.775	2.951
	9.261	2.88
	7.794	2.584
	7.272	2.14
	7.095	1.96
	6.507	1.77
	6.462	1.753
	6.103	0.808
	5.388	64.8
	4.804	55.7
	4.215	42.9
	4.064	34.8
	3.818	32.9
	96.144	32
	73.795	31.1
	71.111	29.8
	64.78	29.5
	62.453	25.1
	54.445	23.1
	53.561	21.8
	52.403	21
	48.337	19.5
	48.221	19.2
	47.122	18.9
	46.774	18.8
	46.714	18.5
	46.214	17.5
	45.808	17
	45.036	16.8
	44.277	16.7
	40.961	16.6
	40.127	16.4
	39.898	16.4
	39.259	15.9
	35.132	15.8
	34.446	15.5
	34.241	15.5
	34.188	14.5
	32.656	14.4
	32.389	14.1
	31.279	14.1
	30.334	13.7
	30.274	13.5
	29.505	13.5
	28.846	13.3
	28.48	13.2
	28.313	13.2
	26.769	13.1
	26.362	13.1
	24.848	12.9
	24.279	12.8
	24.066	12.3
	22.885	12.1
	22.383	11.6
	21.001	11.2
	20.669	11.1
	20.667	11
	20.34	10.6
	19.222	10.6
	18.955	10.4
	18.685	10.4
	17.533	10
	16.921	10
	16.739	9.7
	16.251	9.2
	16.23	9
	15.986	8.9
	14.61	8.6
	14.143	8.2
	13.815	8.2
	13.788	8.1
	13.636	7.9
	12.632	7.6
	11.723	7.5
	11.677	7.4
	11.5	7.3
	10.763	6.9
	10.425	6.9
	9.898	6.8
	9.722	6.7
	9.343	6.7
	8.515	6.6
	8.297	6.4
	8.119	6.2
	8.006	5.9
	7.819	5.8
	7.417	5.7
	6.897	5.5
	6.513	5.2
	5.7	5.1
	5.382	5.1
	5.003	5
	4.686	4.9
	4.252	4.8
	4.059	4.7
	3.684	4.5
	1.982	4.1
	1.359	4.1
	0.436	4.1
	64.43	4
	58.843	3.9
	53.875	3.9
	44.874	3.8
	44.243	3.6
	40.408	3.6
	38.488	3.4
	37.083	3.4
	34.305	3.2
	33.937	3.2
	33.111	2.8
	31.878	2.8
	30.55	2.7
	29.532	2.5
	28.47	2.3
	28.058	2.2
	24.008	1.7
	23.373	1.7
	23.005	1.5
	22.751	1.3
	22.726	0.7
	22.451	41
	21.27	33.3
	21.22	32.9
	20.66	30.8
	20.159	29.5
	19.919	24.1
	16.897	21.9
	15.898	20.1
	15.581	20
	14.874	19.7
	14.334	19.5
	13.655	19.2
	13.306	19
	12.442	18.6
	12.422	18.3
	12.018	18
	11.796	18
	11.084	17.8
	10.862	17.1
	10.357	16.5
	9.754	16.4
	9.673	16.3
	9.433	16.2
	9.31	15.9
	8.424	15.8
	8.141	15.6
	7.687	15.5
	7.412	15.4
	6.697	15.2
	6.103	14.8
	6.087	14.6
	5.638	13.9
	4.961	13.7
	4.844	13.3
	4.79	13.2
	4.036	13
	3.873	12.9
	3.8	12.8
	3.756	12.6
	3.729	12.6
	3.541	12
	3.49	12
	3.355	11.9
	3.341	11.4
	2.984	11.1
	2.904	11
	125.8	10.8
	82.3	10.4
	80.4	10.3
	78.9	10
	69.9	9.8
	69.2	9.7
	67.1	9.6
	60.1	9.5
	57.4	9.2
	47.9	9.2
	47.1	9.2
	41.9	9
	37.6	8.6
	33.9	8.5
	33.3	8.4
	32.1	8.2
	32.1	8.2
	31.8	8
	30.9	7.9
	28.5	7.6
	26.3	7.4
	25.5	7.4
	25.2	7.4
	23.9	7.2
	23.9	7.1
	23.3	6.9
	22.4	6.7
	21.4	6.6
	21.3	6.5
	20.5	6.4
	20.2	6.4
	20	5.9
	19.9	5.5
	19.3	5.5
	19.3	5.4
	18.7	5.2
	17.6	5
	17.6	4.9
	16.8	4.7
	16.4	4.3
	15.7	4.2
	14.9	4.2
	14.9	4.1
	14.7	4.1
	14.3	4
	13.8	3.9
	13	3.9
	12.6	3.7
	12	3.7
	11.9	3.6
	11.5	3.6
	11.3	3.6
	10.9	3.5
	10.5	2.8
	10.3	2.6
	9.8	2.6
	9.3	2.5
	9.2	2.5
	9.1	2.5
	8.8	2.4
	8.7	2.3
	8.6	2.2
	8.4	2.1
	8	0.6
	8	0.3
	7.7	55.3
	7.5	53.7
	7.4	50
	7.4	46.2
	7.4	39.7
	7.2	36.8
	7.1	35.8
	7	32.7
	7	29.9
	6.6	28
	6.6	27.5
	6.4	24.5
	6.3	23.1
	6.3	22.8
	6.1	22.1
	6	21.5
	5.8	21.1
	5.8	21
	5.7	20.9
	5.7	20.3
	5.3	19.4
	5.3	19.4
	5.3	18.5
	5.1	18.5
	5.1	18.4
	5	18.1
	5	18.1
	4.4	18
	4.4	17.6
	4.4	17.5
	4.2	17.3
	4.1	16.8
	4	16.7
	3.9	15.6
	3.8	15.5
	3.5	14.9
	3.2	14.7
	3.1	14.4
	2.9	14
	2.6	13.9
	2.5	13.9
	2	13.8
	1.8	13.6
	1.6	13.3
	1	13.1
	0.4	13.1
	82.3	11.9
	66.2	11.7
	50.4	11.4
	49.8	11.3
	46.9	11.2
	38.2	11.1
	35.5	10.7
	33.5	10.5
	31.8	10.5
	31.1	9.9
	30.7	9.6
	27.4	9.2
	24.8	8.5
	24.5	8.4
	24.4	8
	23.2	7.9
	22.4	7.8
	21.8	7.7
	21.5	7.6
	20	7.5
	19.9	7.4
	19.3	7.2
	15.9	7
	15.6	7
	14	6.8
	14	6.8
	13.9	6.7
	13.8	6.7
	13.4	6.6
	11.9	6.6
	11.9	6.4
	11.2	6.4
	11.2	6.3
	10.1	6
	10.1	6
	10	5.8
	10	5.7
	10	5.7
	9.7	5.7
	9.3	5.4
	9.2	5.2
	8.8	5.2
	8.4	4.7
	8.4	4.6
	8.3	4.6
	7.8	4.4
	7.3	4.4
	7.1	4.4
	6.9	4.2
	6.9	4.2
	6	4.1
	6	3.6
	5.9	3.4
	5.9	3.4
	5.9	3.2
	5.7	2.9
	5	2.7
	4.5	2.5
	4.1	2.1
	4.1	2
	3.1	1.8
	3	1.8
	2.9	1.6
	2.7	1.5
	2.7	1.3
	2	1.2
	1.9	30.3
	1.6	28.4
	0.7	26
	101.9	25
	101.3	21.8
	97.4	21
	95.9	20.9
	75.8	19.7
	75.3	19.5
	69.5	19.5
	47.6	19.5
	46.5	18.5
	46.2	18.1
	44.5	17.9
	43.7	17.9
	43.3	17.8
	40.9	17.6
	40	16.3
	39.6	15.8
	38.1	15.4
	36.3	15
	35.2	14.8
	34.5	14.7
	29.3	14.6
	28	14.3
	24.9	13.7
	24.6	13.7
	21.6	13.5
	19.5	12.8
	17.4	12.5
	17.3	12
	17.1	12
	16.6	11.3
	16.5	11
	16.2	10.9
	15.7	10.8
	14.8	9.7
	14	9.6
	13.9	9.3
	13.8	9
	13.8	8.9
	12.4	8.8
	12.3	8.8
	12	8.6
	11.6	8.5
	11.2	8.5
	11	8.3
	10.9	8.3
	10.2	7.8
	10.1	7.8
	10	7.8
	10	7.6
	9.3	7.5
	8.9	7.3
	8.7	7.1
	8.7	7
	8.4	6.8
	8.2	6.7
	7.6	6.6
	7.5	6.2
	7.5	6.1
	7.1	6.1
	6.7	6.1
	6.3	5.9
	4.9	5.9
	4.9	5.8
	4.6	5.8
	4	5.6
	4	5.3
	3.8	5.2
	3.6	5.2
	3.2	5.1
	2.8	5
	2.5	4.8
	2.5	4.6
	1.7	4.6
	1.4	4.4
	1.3	4.3
	1.2	4.3
	0.7	4.3
		4.2
		4.1
		4.1
		4
		4
		3.9
		3.8
		3.5
		3.5
		3.4
		3.3
		3.1
		3
		3
		2.9
		2.5
		2.5
		2.5
		2.4
		2.3
		2.2
		2.1
		2
		1.9
		1.9
		1.9
		1.4
		1.4
		0.4

## Sheet: Figure 1h
Fig 1h	Moving direction and distance							Distribution of moving direction (dgrees)
	green			red
	distance(mm)	degrees		distance(mm)	degrees			green	red
	51.6452	4.82721		100.712	25.2529			4.82721	25.2529
	50.6554	-5.59534		54.2118	46.0949			5.59534	46.0949
	54.7231	-2.08087		80.8049	59.6781			2.08087	59.6781
	52.6205	-5.46888		67.1562	-3.06776			5.46888	3.06776
	89.9181	-3.39763		63.8984	-14.5538			3.39763	14.5538
	55.6346	-11.9199		67.6855	-108.333			11.9199	108.333
	74.2161	-3.5837		58.1693	-33.789			3.5837	33.789
	111.777	-10.1448		89.5068	-31.5772			10.1448	31.5772
	93.4434	4.31152		52.3178	174.746			4.31152	174.746
	135.124	-8.276		50.4373	2.61025			8.276	2.61025
	148.387	0.658357		92.4507	-20.033			0.658357	20.033
	108.507	-13.3489		65.0286	8.93781			13.3489	8.93781
	55.4966	-9.82928		109.477	-0.696084			9.82928	0.696084
	54.2118	-11.6499		87.5336	-2.44355			11.6499	2.44355
	100.067	-7.4201		83.2742	-15.2288			7.4201	15.2288
	75.1199	-33.571		70.0847	-55.3982			33.571	55.3982
	59.5179	-7.2732		55.7961	-13.8622			7.2732	13.8622
	67.2221	2.54079		67.6273	-5.7079			2.54079	5.7079
	50.7677	-10.4292		51.7338	8.87786			10.4292	8.87786
	52.7658	-16.7501		51.4642	-5.86291			16.7501	5.86291
	51.4887	-7.32087		73.6782	-9.58799			7.32087	9.58799
	54.8288	6.56753		135.977	13.0856			6.56753	13.0856
	44.8006	-20.9355		55.0395	-5.56558			20.9355	5.56558
	80.0155	7.78529		48.733	-54.0604			7.78529	54.0604
	73.7808	-4.6108		55.0213	6.90725			4.6108	6.90725
	77.296	8.62438		39.7589	-6.68012			8.62438	6.68012
	54.6391	-14.2623		140.856	-5.09783			14.2623	5.09783
	85.9846	10.9575		58.1148	128.653			10.9575	128.653
	92.8501	35.9131		97.9711	0.455582			35.9131	0.455582
	67.2657	-0.68059		83.101	-10.7077			0.68059	10.7077
	48.3687	40.1923		92.7465	21.6763			40.1923	21.6763
	54.4171	24.6883		57.698	-13.9924			24.6883	13.9924
	63.3448	-23.5181		49.3413	-21.4143			23.5181	21.4143
	80.7666	-41.8347		53.3255	26.4175			41.8347	26.4175
	68.1565	-38.0615		80.3874	7.74546			38.0615	7.74546
	64.2937	-26.5332		76.2668	21.8356			26.5332	21.8356
	54.7852	37.0372		69.4794	4.0375			37.0372	4.0375
	60.6332	3.99284		81.9368	16.5311			3.99284	16.5311
	83.5016	-17.9838		53.049	0.0626431			17.9838	0.0626431
	79.2448	4.27776		70.8545	9.49396			4.27776	9.49396
	42.9946	46.0658		64.336	16.9292			46.0658	16.9292
	48.8622	-50.3725		56.5103	-13.8725			50.3725	13.8725
	47.3468	83.0014		75.0901	8.28711			83.0014	8.28711
	50.6495	-9.9412		80.8444	-13.3341			9.9412	13.3341
	82.2643	-5.5688		66.8813	2.03761			5.5688	2.03761
	54.7643	-29.7296		61.0699	-4.36215			29.7296	4.36215
	73.759	12.7369		97.1092	-4.36916			12.7369	4.36916
	69.4165	-13.5442		79.549	-2.72648			13.5442	2.72648
	88.8906	15.7624		98.1706	-8.41767			15.7624	8.41767
	80.5625	5.11246		55.8312	0.782013			5.11246	0.782013
	61.0552	-9.48762		93.3355	-4.88864			9.48762	4.88864
	59.2761	10.1412		41.6826	142.654			10.1412	142.654
	51.5612	10.7043		54.0813	98.4157			10.7043	98.4157
	64.0263	-12.2226		67.7546	57.6978			12.2226	57.6978
	56.3571	24.4208		73.1461	-24.1062			24.4208	24.1062
	104.949	5.80837		66.0574	-4.14006			5.80837	4.14006
	55.9634	-5.16699		53.0584	-7.18261			5.16699	7.18261
	161.465	0.133423		52.4647	-9.39464			0.133423	9.39464
	30.287	-2.63426		96.5336	-5.07599			2.63426	5.07599
	56.667	-142.677		56.187	-30.3356			142.677	30.3356
	124.844	1.34022		70.8981	-38.1723			1.34022	38.1723
	84.8112	-31.0765		59.3031	-134.246			31.0765	134.246
	33.8707	3.72754		55.3924	-21.8669			3.72754	21.8669
	79.6119	9.77977		53.2061	-36.6338			9.77977	36.6338
	124.091	-6.22011		44.6272	-20.61			6.22011	20.61
	42.5311	-27.226		45.7217	146.295			27.226	146.295
	37.4742	14.9366		118.499	-47.394			14.9366	47.394
	188.206	21.5635		106.063	35.1774			21.5635	35.1774
	40.4847	17.7569		111.804	-33.9371			17.7569	33.9371
	58.1086	14.2646		54.711	157.705			14.2646	157.705
	15.4899	173.297		55.5891	167.248			173.297	167.248
	49.4657	14.1351		88.525	-42.2874			14.1351	42.2874
	45.5338	60.7165		60.0637	-43.4788			60.7165	43.4788
	0	#DIV/0!		52.3086	10.7591			141.463	10.7591
	54.8446	-141.463		95.6594	17.0256			21.6137	17.0256
	29.0786	21.6137		55.5424	29.232			25.3107	29.232
	58.6115	-25.3107		76.772	-31.5199			20.3143	31.5199
	48.6766	20.3143		59.4434	24.3584			9.24404	24.3584
	39.268	-9.24404		64.7943	109.166			11.3377	109.166
	60.8066	11.3377		71.772	25.3686			4.58092	25.3686
	119.787	4.58092		88.2478	-14.0307			26.6909	14.0307
	54.3818	26.6909		61.8471	30.0336			16.4575	30.0336
	60.8427	16.4575		69.184	6.58182			61.4963	6.58182
	46.3355	-61.4963		50.6352	-44.2631			9.83075	44.2631
	51.3886	-9.83075		69.4149	6.75512			40.4237	6.75512
	49.001	40.4237		43.4964	83.7875			11.8477	83.7875
	46.5343	-11.8477		71.1946	3.89652			1.75401	3.89652
	33.6508	-1.75401		79.0239	-134.425			14.8052	134.425
	64.5904	14.8052		44.9509	3.7437			6.87784	3.7437
	138.21	-6.87784		80.1279	-17.7957			4.49603	17.7957
	175.648	-4.49603		18.218	119.964			2.56288	119.964
	73.8218	-2.56288		31.1439	135.107			4.29731	135.107
	89.1075	4.29731		56.1099	1.22648			79.0317	1.22648
	29.9002	-79.0317		30.0597	-1.01408			56.9707	1.01408
	44.9981	-56.9707		29.8162	-9.48033			1.40375	9.48033
	56.3729	1.40375		58.9553	-10.5803			4.01398	10.5803
	142.629	4.01398		162.364	-19.7201			22.8393	19.7201
	19.5595	-22.8393		44.4326	18.5018			13.074	18.5018
	42.3898	-13.074		36.2851	-0.14843			8.34044	0.14843
	90.7589	-8.34044		59.5274	12.6035			46.7213	12.6035
	14.619	-46.7213		71.3197	-13.0277			21.5198	13.0277
	262.847	-21.5198		32.2464	-145.525			12.1746	145.525
	348.786	-12.1746		49.3139	-2.65463			10.6197	2.65463
	113.268	-10.6197		32.1329	-18.8973			70.0169	18.8973
	34.9034	-70.0169		34.9367	-29.3275			49.7079	29.3275
	59.9457	-49.7079		64.0112	11.4874			43.2643	11.4874
	46.4103	-43.2643		41.9873	-20.4195			11.6259	20.4195
	212.097	-11.6259		0	#DIV/0!			11.6737	8.85533
	122.814	-11.6737		30.8042	-8.85533			10.0607	24.0837
	312.952	-10.0607		89.2688	-24.0837			35.4333	8.34122
	63.4371	-35.4333		59.0688	8.34122			0.670096	3.35308
	169.986	0.670096		35.6991	3.35308			19.2495	104.124
	198.991	-19.2495		31.5064	-104.124			71.8962	84.5998
	54.3801	-71.8962		48.209	-84.5998			18.7649	8.80611
	163.769	-18.7649		37.2784	8.80611			19.5217	11.0515
	116.009	-19.5217		35.7031	11.0515			31.6075	22.0814
	60.691	-31.6075		35.6855	22.0814			11.7567	88.746
	200.014	-11.7567		28.6509	88.746			24.7751	67.714
	56.9277	-24.7751		36.8615	67.714			1.29217	35.0006
	132.236	-1.29217		49.6944	-35.0006			6.73858	77.4586
	347.317	-6.73858		27.1201	-77.4586			12.0948	167.394
	71.1596	-12.0948		28.7193	-167.394			18.4349	138.97
	169.738	-18.4349		16.9852	138.97			8.00473	156.734
	128.484	-8.00473		37.5768	-156.734			21.9339	32.8081
	159.663	-21.9339		37.4769	32.8081			6.46982	12.5156
	97.036	6.46982		62.661	-12.5156			0.520856	1.70282
	218.689	-0.520856		64.0073	1.70282			10.0935	10.2127
	192.839	-10.0935		94.9788	-10.2127			26.5651	29.5372
	106.687	-26.5651		49.2141	29.5372			17.5835	16.8633
	148.066	-17.5835		35.1996	16.8633			26.2001	0.513719
	139.585	-26.2001		125.363	-0.513719			1.7423	0
	261.543	-1.7423		0	#DIV/0!			11.1599	6.68648
	148.934	-11.1599		36.639	0			15.1457	20.5608
	136.959	-15.1457		121.251	6.68648			7.67698	16.4322
	319.954	7.67698		52.104	20.5608			17.8319	3.69763
	149.315	-17.8319		40.6462	16.4322			9.09028	13.5427
	125.83	-9.09028		54.9534	3.69763			3.52747	37.4797
	290.799	-3.52747		31.507	-13.5427			12.4259	62.5392
	60.0527	-12.4259		45.8372	37.4797			7.0165	14.1552
	260.39	-7.0165		29.1494	62.5392			15.4222	5.62469
	59.8054	-15.4222		41.2227	14.1552			16.7747	10.3147
	216.979	-16.7747		80.6332	5.62469			20.3441	10.7233
	94.3515	-20.3441		37.9828	10.3147			0.607353	26.5982
	281.318	0.607353		52.3146	10.7233			38.8114	14.0672
	58.6797	-38.8114		29.4016	26.5982			9.40313	27.6534
	158.183	-9.40313		41.7923	14.0672			14.2547	8.34318
	379.463	-14.2547		49.0691	27.6534			26.5651	12.0898
	180.035	-26.5651		40.3854	8.34318			15.7642	20.596
	215.865	-15.7642		47.9219	12.0898			3.13636	3.06848
	218.013	-3.13636		58.2245	20.596			18.0343	22.2047
	89.9007	-18.0343		61.368	3.06848			18.3175	14.8917
	306.787	-18.3175		56.6394	22.2047			12.1572	21.7307
	382.318	-12.1572		63.6984	14.8917			16.9275	142.196
	47.7948	-16.9275		70.8802	-21.7307			29.1343	116.679
	138.833	-29.1343		37.7058	142.196			25.7407	8.62051
	61.7961	-25.7407		78.8663	-116.679			36.7475	152.158
	93.0386	-36.7475		56.5084	8.62051			14.0362	81.2941
	94.2624	-14.0362		77.168	152.158			38.1572	17.4098
	53.093	-38.1572		74.5631	-81.2941			10.823	1.32831
	68.8161	-10.823		18.3119	-17.4098			24.7751	24.0851
	99.6234	-24.7751		25.883	1.32831			0	75.3064
	99.4	0		43.4092	24.0851			15.5615	3.86051
	81.5141	-15.5615		58.2417	75.3064			16.9121	113.563
	153.762	-16.9121		27.0023	-3.86051			34.0193	16.5591
	47.9702	-34.0193		43.2481	-113.563			46.1017	3.94672
	73.1114	-46.1017		113.799	-16.5591			21.9824	76.3408
	116.84	-21.9824		114.327	3.94672			25.0836	9.8147
	51.5828	-25.0836		66.895	76.3408			16.8584	72.3848
	171.375	-16.8584		120.531	-9.8147			5.71059	30.2712
	169.823	-5.71059		40.3836	-72.3848			26.2666	0.0939617
	85.351	-26.2666		24.5609	-30.2712			12.3492	70.1663
	171.965	-12.3492		109.76	-0.0939617			9.26022	51.5405
	92.6555	-9.26022		30.0686	-70.1663			3.81407	54.6838
	104.602	3.81407		35.372	51.5405			10.3048	75.9559
	111.133	-10.3048		19.459	-54.6838			1.50744	56.1752
	151.14	-1.50744		40.9284	75.9559			13.2405	175.386
	69.4379	-13.2405		15.6884	-56.1752			24.6559	56.1427
	133.433	-24.6559		34.3192	-175.386			3.38856	38.4667
	151.353	-3.38856		49.4251	-56.1427			2.2026	35.7259
	155.179	-2.2026		43.9685	-38.4667			35.2724	63.1874
	49.9182	-35.2724		56.8599	-35.7259			19.7223	163.666
	55.9649	-19.7223		35.8123	-63.1874			3.56245	105.93
	255.953	-3.56245		51.3162	163.666			8.22672	34.046
	83.3598	-8.22672		31.4644	-105.93			4.04958	2.78003
	112.603	4.04958		55.6247	-34.046			22.1355	9.02347
	63.3124	-22.1355		64.0804	-2.78003			15.0124	14.9306
	226.407	-15.0124		58.4676	-9.02347			5.58724	81.939
	91.8845	-5.58724		59.5888	14.9306			5.2677	75.2303
	140.748	-5.2677		29.3025	-81.939			4.73744	24.6098
	180.531	-4.73744		37.4763	75.2303			18.2771	9.83399
	114.102	-18.2771		40.3183	24.6098			1.33844	89.6601
	212.774	-1.33844		37.2554	-9.83399			10.7843	1.44667
	42.4986	10.7843		30.1765	89.6601			2.72631	11.8845
	146.284	-2.72631		46.5808	-1.44667			11.4045	118.301
	236.267	-11.4045		58.5367	-11.8845			8.04289	89.0452
	92.3565	8.04289		44.0287	-118.301			35.7539	34.5085
	30.621	-35.7539		59.6483	-89.0452			6.17018	18.0147
	73.9846	6.17018		57.9	-34.5085			1.50744	37.3566
	37.7851	1.50744		128.565	-18.0147			19.44	5.35583
	71.6784	-19.44		163.817	-37.3566			21.8014	36.1193
	48.1757	21.8014		351.422	-5.35583			5.85601	3.63295
	77.9387	5.85601		91.0582	-36.1193			1.68468	160.641
	135.242	-1.68468		62.7481	-3.63295			0	105.046
	152.082	0		116.946	-160.641			1.78991	3.84896
	127.294	-1.78991		95.7238	-105.046			24.1455	13.7671
	31.5898	-24.1455		325.773	-3.84896			22.5431	38.8201
	57.0404	-22.5431		359.214	-13.7671			6.24837	14.4898
	136.992	6.24837		110.995	-38.8201			10.3663	38.5584
	82.8605	-10.3663		91.3723	-14.4898			1.7357	14.0362
	32.8171	-1.7357		87.7089	-38.5584			9.09028	28.1416
	75.4982	9.09028		57.3771	-14.0362			5.82634	28.264
	48.9589	5.82634		48.4722	-28.1416			16.8584	26.5651
	34.275	-16.8584		104.955	-28.264			26.5651	13.707
	51.121	26.5651		48.8983	-26.5651			6.70984	9.83356
	51.0436	6.70984		251.692	-13.707			24.6236	25.171
	131.212	-24.6236		75.6616	9.83356			0	37.3667
	46.718	0		200.987	25.171			8.90172	38.491
	83.5078	8.90172		68.7874	-37.3667			38.2338	7.3443
	41.7598	38.2338		105.406	-38.491			13.2405	22.1094
	34.7189	-13.2405		225.5	-7.3443			6.76617	47.2395
	59.0573	6.76617		137.33	-22.1094			5.85601	50.3893
	38.9694	-5.85601		125.909	-47.2395			14.2811	3.85064
	56.4133	14.2811		37.4172	-50.3893			20.556	45
	33.971	-20.556		103.61	-3.85064			14.9314	38.8534
	61.7241	14.9314		39.3604	-45			12.6086	42.5104
	77.4108	12.6086		45.9503	-38.8534			12.0948	34.0193
	56.9277	-12.0948		32.3623	-42.5104			8.1301	10.204
	35.1432	8.1301		47.9702	-34.0193			36.8699	19.378
	29.82	-36.8699		151.496	-10.204			144.162	127.03
	22.0704	144.162		152.785	-19.378			27.7185	4.14462
	66.2484	27.7185		70.9719	127.03			7.49586	34.886
	76.1951	-7.49586		206.298	4.14462			3.62148	1.94149
	78.6831	-3.62148		132.082	-34.886			5.5722	128.884
	40.9475	-5.5722		117.359	-1.94149			5.71059	64.712
	59.9375	5.71059		79.1713	128.884			4.03771	25.6557
	84.7002	-4.03771		279.234	-64.712			5.07961	35.5377
	269.438	-5.07961		140.045	25.6557			2.24574	2.1211
	152.199	-2.24574		68.4057	-35.5377			6.04409	2.62641
	84.9623	-6.04409		107.426	2.1211			12.7742	75.6507
	251.749	-12.7742		108.46	-2.62641			0	34.9025
	295.218	0		88.2367	-75.6507			4.34324	13.69
	157.504	4.34324		52.1163	-34.9025			7.35238	6.5198
	155.347	7.35238		79.7991	-13.69			1.21888	115.866
	93.4571	-1.21888		35.0165	-6.5198			13.2764	69.444
	272.686	-13.2764		72.9084	-115.866			15.3104	3.26203
	271.041	-15.3104		110.406	-69.444			5.57585	36.8699
	378.517	-5.57585		192.153	3.26203			22.3935	32.7352
	232.216	-22.3935		44.73	-36.8699			5.53688	11.9245
	195.737	-5.53688		33.0869	-32.7352			17.259	60.9454
	107.209	17.259		163.564	-11.9245			5.00583	33.7851
	136.699	5.00583		71.637	-60.9454			5.61758	11.3099
	426.486	5.61758		332.478	-33.7851			23.6294	165.964
	69.4379	-23.6294		40.5474	-11.3099			14.0362	31.0652
	32.7869	-14.0362		49.1804	165.964			9.04943	28.3755
	385.5	-9.04943		96.3155	31.0652			10.8855	35.5377
	52.6351	10.8855		154.774	28.3755			12.7677	132.955
	206.898	-12.7677		42.7536	-35.5377			10.2398	31.2637
	156.564	-10.2398		39.3855	-132.955			10.6012	0
	189.106	-10.6012		32.5601	31.2637			9.13018	19.0256
	394.648	9.13018		132.202	0			8.32565	121.817
	288.317	-8.32565		30.4917	-19.0256			17.1245	17.354
	192.421	-17.1245		160.259	-121.817			4.4749	0.584631
	114.66	4.4749		33.325	-17.354			15.0593	41.7603
	459.09	15.0593		97.4171	-0.584631			2.57038	0.6662
	642.771	2.57038		37.3114	-41.7603			16.336	30.6997
	60.0774	-16.336		85.4898	-0.6662			10.9925	11.6115
	281.497	10.9925		73.9846	-30.6997			1.78991	70.1448
	95.4706	1.78991		74.078	11.6115			3.17983	41.855
	71.6784	-3.17983		114.137	-70.1448			6.70984	8.00473
	68.0582	6.70984		64.0571	-41.855			16.6543	24.0265
	242.78	-16.6543		64.2419	-8.00473			5.01311	11.5922
	170.627	5.01311		90.3283	-24.0265			2.7927	166.185
	40.8025	2.7927		39.5732	11.5922			5.58724	5.71059
	183.769	-5.58724		62.4403	-166.185			6.95296	1.61809
	41.0559	-6.95296		209.781	-5.71059			159.444	37.1042
	25.4782	-159.444		176.008	-1.61809			14.5002	26.1881
	238.195	-14.5002		97.214	37.1042			22.0635	17.5256
	322.836	-22.0635		135.14	-26.1881			10.9627	1.95251
	418.153	-10.9627		158.442	-17.5256			14.5143	10.0232
	202.274	-14.5143		262.568	1.95251			5.7514	1.08092
	138.865	5.7514		217.022	10.0232			7.47156	28.0725
	61.1532	7.47156		52.6914	1.08092			14.0362	8.1301
	32.7869	-14.0362		67.592	-28.0725			11.6138	61.5571
	330.817	-11.6138		168.687	8.1301			7.00127	25.4892
	57.0836	-7.00127		54.2618	-61.5571			18.4349	138.094
	59.7228	18.4349		94.7017	25.4892			8.84181	102.995
	135.804	8.84181		52.0879	-138.094			2.25679	141.71
	201.939	-2.25679		53.0465	-102.995			10.561	12.0948
	59.6566	-10.561		96.2488	141.71			3.7314	147.639
	137.463	-3.7314		42.6957	12.0948			11.6336	28.429
	103.514	11.6336		118.853	147.639			6.49935	15.505
	237.102	-6.49935		150.331	-28.429			2.87083	6.50563
	337.389	2.87083		319.778	-15.505			16.336	10.3758
	60.0774	-16.336		228.101	6.50563			23.4986	9.46232
	124.647	-23.4986		71.7472	10.3758			1.94149	2.77022
	58.6797	1.94149		120.925	9.46232			14.7436	138.366
	195.29	-14.7436		61.7001	-2.77022			4.2191	169.548
	121.598	-4.2191		95.7548	138.366			17.5256	169.695
	39.6106	-17.5256		104.109	169.548			12.875	7.45813
	35.6872	12.875		33.3398	-169.695			24.5027	4.66686
	160.579	-24.5027		275.682	-7.45813			3.3274	2.37695
	85.6284	3.3274		97.736	-4.66686			1.06091	40.3141
	53.6852	-1.06091		263.637	-2.37695			10.4599	14.2159
	131.404	-10.4599		129.056	40.3141			5.55297	146.041
	215.716	5.55297		153.81	-14.2159			5.95713	8.6606
	114.931	-5.95713		58.7218	146.041			1.94149	49.844
	58.6797	-1.94149		151.825	8.6606			33.5461	12.7244
	109.723	33.5461		41.6176	49.844			2.2026	3.22452
	51.7262	-2.2026		31.5898	12.7244			8.7283	61.5044
	242.361	-8.7283		70.6859	-3.22452			1.78991	1.02915
	127.294	-1.78991		39.5857	-61.5044			8.77076	41.1859
	176.008	-8.77076		166.025	-1.02915			14.5742	14.3535
	51.3524	-14.5742		63.3982	41.1859			17.5713	152.021
	125.118	-17.5713		304.73	-14.3535			12.0568	13.0919
	104.691	12.0568		36.0179	152.021			4.53777	23.8319
	62.8189	-4.53777		43.8826	-13.0919			1.66028	2.32782
	205.844	1.66028		177.125	-23.8319			5.06362	10.3889
	78.8337	-5.06362		122.363	-2.32782			8.40337	1.37483
	88.4213	8.40337		121.268	-10.3889			11.6185	36.5289
	108.583	-11.6185		124.286	-1.37483			3.36646	99.4623
	50.7816	3.36646		100.197	-36.5289			15.7512	9.71057
	120.835	15.7512		102.787	-99.4623			1.63658	12.0115
	69.6084	-1.63658		188.58	9.71057			5.23748	5.90614
	119.78	-5.23748		47.7637	-12.0115			18.4349	63.8861
	53.4362	-18.4349		115.919	-5.90614			14.3003	171.87
	52.315	-14.3003		56.4571	-63.8861			3.52145	29.9315
	64.7322	-3.52145		49.2005	171.87			15.7512	161.565
	40.2785	-15.7512		37.8504	29.9315			6.95296	97.1992
	82.1119	-6.95296		34.5763	-161.565			16.1892	0
	96.259	16.1892		95.1804	97.1992			7.76517	39.1605
	110.352	-7.76517		59.64	0			5.7365	34.0459
	218.782	5.7365		124.349	39.1605			22.751	14.7131
	33.4138	22.751		44.3863	34.0459			13.134	19.9424
	30.621	13.134		285.7	14.7131			10.8855	2.14759
	26.3175	-10.8855		119.487	-19.9424			35.9285	0.430787
	84.7002	-35.9285		79.5759	2.14759			12.9381	4.27278
	75.472	12.9381		132.206	0.430787			9.92625	12.6086
	40.3642	9.92625		173.438	4.27278			7.38604	18.2576
	54.1251	7.38604		77.4108	12.6086			0	3.90049
	47.712	0		101.529	18.2576			15.7733	44.692
	318.131	15.7733		87.6751	3.90049			4.39871	7.5635
	155.522	4.39871		261.469	44.692			6.08469	8.61565
	196.927	6.08469		483.313	7.5635			8.82974	19.3978
	103.61	8.82974		99.5291	-8.61565			7.19923	5.48359
	285.541	7.19923		74.8212	19.3978			0	42.3736
	144.13	0		124.821	-5.48359			4.62415	22.3062
	135.625	4.62415		76.6928	-42.3736			12.6334	8.1301
	59.0824	12.6334		83.8031	-22.3062			12.7575	162.897
	54.0155	12.7575		56.2291	8.1301			5.21802	12.0948
	218.592	-5.21802		81.1192	-162.897			10.3831	13.1432
	325.396	10.3831		56.9277	12.0948			16.4404	13.2405
	63.2187	16.4404		201.085	-13.1432			8.65254	7.98011
	92.5008	8.65254		52.0784	-13.2405			10.3889	4.81355
	60.634	10.3889		214.796	-7.98011			13.1537	25.3462
	187.824	13.1537		94.7642	4.81355			4.57392	17.1027
	249.294	4.57392		104.488	-25.3462			1.155	95.4923
	246.562	1.155		121.679	17.1027			7.53945	14.0362
	68.1814	-7.53945		51.9264	-95.4923			6.84277	30.7544
	50.0566	6.84277		40.9837	14.0362			1.62333	28.3342
	245.617	-1.62333		139.956	-30.7544			6.58194	1.96142
	130.077	-6.58194		115.188	-28.3342			21.0923	91.7624
	74.5765	-21.0923		145.209	1.96142			9.30477	1.48787
	178.284	-9.30477		129.281	91.7624			6.75357	44.3704
	152.144	-6.75357		153.128	-1.48787			5.30093	15.7924
	96.8321	-5.30093		127.929	-44.3704			9.81352	80.4668
	186.621	9.81352		102.266	-15.7924			14.7436	46.273
	39.058	-14.7436		132.037	-80.4668			28.8866	10.5392
	32.9223	-28.8866		63.2734	-46.273			4.96974	25.6652
	68.8448	4.96974		43.4754	-10.5392			0.511556	21.8014
	111.332	0.511556		84.9158	-25.6652			19.7724	141.34
	161.61	19.7724		69.5871	21.8014			20.5081	80.3625
	139.025	20.5081		70.0118	-141.34			7.79208	26.5651
	95.31	7.79208		53.4362	-80.3625			0	47.2457
	54.67	0		37.7851	26.5651			4.70206	14.0362
	230.389	4.70206		71.7472	47.2457			14.1169	18.0543
	342.335	-14.1169		77.869	14.0362			0	166.866
	50.694	0		189.231	18.0543			17.7158	167.062
	75.1309	17.7158		30.621	-166.866			0.895174	156.168
	254.495	-0.895174		75.472	-167.062			15.69	58.3245
	91.8899	15.69		177.125	156.168			7.49586	29.6384
	38.0976	-7.49586		54.8954	-58.3245			12.3278	135.807
	153.637	12.3278		132.661	29.6384			35.7067	41.8361
	39.1717	35.7067		49.9083	-135.807			11.4588	31.7014
	225.156	11.4588		140.083	-41.8361			7.76517	96.2034
	44.1408	7.76517		39.7227	-31.7014			10.4375	9.10262
	76.815	10.4375		45.9933	-96.2034			17.1985	4.11
	131.106	-17.1985		182.209	-9.10262			2.63676	32.3998
	151.248	-2.63676		166.426	-4.11			0	16.46
	21.868	0		61.2178	-32.3998			1.90915	29.5778
	89.5097	1.90915		45.605	-16.46			11.113	104.697
	56.7277	11.113		42.2888	-29.5778			3.13636	15.5416
	72.6708	3.13636		62.6851	104.697			179.182	32.692
	69.5871	179.182		174.361	-15.5416			14.6209	7.99486
	47.2542	14.6209		79.1339	32.692			9.50948	9.41563
	198.546	9.50948		178.669	7.99486			11.6835	16.6992
	328.87	11.6835		200.507	9.41563			9.65989	18.2679
	47.3899	9.65989		62.266	-16.6992			29.2814	29.6785
	121.938	-29.2814		107.816	18.2679			15.0685	28.3008
	80.2928	15.0685		106.4	29.6785			14.3227	0.313089
	48.2167	14.3227		44.0287	28.3008			12.2251	14.3646
	61.0238	12.2251		181.905	-0.313089			14.25	25.3693
	64.61	-14.25		84.1384	-14.3646			22.5206	12.875
	44.1184	22.5206		234.319	25.3693			12.6804	19.44
	40.754	-12.6804		107.062	12.875			4.6859	70.3462
	60.8373	4.6859		35.8392	-19.44			0.298413	5.64825
	190.851	0.298413		29.5537	70.3462			3.33847	26.0754
	119.483	3.33847		90.8953	5.64825			3.36646	8.59591
	50.7816	-3.36646		52.0119	26.0754			18.778	2.25594
	52.4941	18.778		86.4551	-8.59591			18.6418	6.18862
	87.0701	18.6418		328.274	2.25594			24.7751	3.12213
	42.6957	-24.7751		82.9856	6.18862			5.29008	15.611
	53.9056	-5.29008		54.7513	3.12213			24.5672	125.042
	76.5057	24.5672		70.1809	15.611			27.7585	29.1761
	85.3683	-27.7585		93.4836	-125.042			3.36646	119.982
	84.6361	-3.36646		136.613	29.1761			13.707	9.9638
	41.9487	13.707		29.8366	119.982			40.0063	27.2553
	145.342	40.0063		74.6824	9.9638			11.8215	0.971022
	87.3363	-11.8215		36.8987	27.2553			173.501	20.487
	79.0339	-173.501		58.6544	-0.971022			8.1301	6.80131
	77.3151	-8.1301		96.5614	-20.487			30.5182	83.1572
	109.615	-30.5182		109.114	-6.80131			0.86369	0
	197.828	0.86369		25.0283	-83.1572			23.6294	33.4952
	52.0784	-23.6294		34.79	0			6.75357	27.8973
	152.144	-6.75357		81.0522	33.4952			54.7824	38.2902
	62.0514	-54.7824		38.2399	27.8973			24.444	35.8377
	36.0316	-24.444		72.1866	-38.2902			2.93567	15.5725
	271.719	-2.93567		66.2111	35.8377			7.67896	12.5288
	267.8	-7.67896		62.9446	-15.5725			3.88449	25.5374
	322.798	3.88449		119.135	-12.5288			1.63658	176.795
	69.6084	1.63658		99.1462	-25.5374			7.4132	25.56
	269.64	-7.4132		124.445	176.795			5.26965	17.9691
	205.633	-5.26965		50.6843	25.56			0.416689	53.3929
	273.357	0.416689		38.6639	17.9691			11.5203	1.59114
	159.267	-11.5203		43.3389	-53.3929			9.09028	86.3086
	201.329	-9.09028		71.5956	-1.59114			3.39837	3.22452
	419.211	-3.39837		30.8781	-86.3086			5.99539	3.94519
	218.883	-5.99539		70.6859	3.22452			121.504	47.4896
	36.1412	-121.504		57.7889	3.94519			6.75908	35.1664
	135.129	-6.75908		32.3623	47.4896			22.751	5.04245
	66.8276	-22.751		107.002	-35.1664			36.9888	0
	95.8218	-36.9888		33.9273	-5.04245			13.0693	6.4146
	114.288	-13.0693		61.628	0			24.1254	65.5133
	177.529	-24.1254		169.044	6.4146			15.5725	5.5722
	62.9446	-15.5725		110.316	-65.5133			5.45552	31.9726
	177.737	-5.45552		122.842	-5.5722			17.3845	35.8504
	445.795	-17.3845		183.965	-31.9726			29.3578	11.6064
	36.4948	-29.3578		402.236	-35.8504			1.65761	21.6979
	309.263	1.65761		301.38	11.6064			10.7459	10.823
	138.609	-10.7459		204.332	-21.6979			14.2373	15.124
	137.417	-14.2373		68.8161	-10.823			3.36646	37.3039
	84.6361	-3.36646		38.0976	-15.124			0.155695	8.0591
	365.793	0.155695		78.7271	-37.3039			33.0239	86.2916
	47.4212	-33.0239		113.442	8.0591			0.564472	62.5256
	201.792	-0.564472		107.577	-86.2916			6.55073	46.7788
	209.111	-6.55073		28.0089	-62.5256			18.2171	10.8855
	82.6695	-18.2171		113.216	46.7788			8.17916	90
	328.378	8.17916		78.9526	-10.8855			12.6193	21.3706
	136.493	-12.6193		34.79	90			11.8421	140.906
	125.936	-11.8421		98.2	-21.3706			4.08562	52.125
	69.7573	-4.08562		61.4755	140.906			2.68378	27.951
	63.6859	2.68378		34	-52.125			21.4477	38.9559
	29.9027	-21.4477		110.276	-27.951			5.65948	86.8636
	110.874	-5.65948		120.155	-38.9559			2.22396	7.12502
	307.378	-2.22396		72.6708	-86.8636			2.97373	52.0013
	76.6412	2.97373		88.1527	-7.12502			8.40337	32.6995
	88.4213	-8.40337		40.3642	-52.0013			0.364936	152.447
	312.122	0.364936		95.6773	-32.6995			15.4222	48.2397
	119.611	-15.4222		25.7866	-152.447			32.0054	129.036
	28.1321	-32.0054		37.3114	-48.2397			11.9761	168.071
	100.596	-11.9761		47.3482	129.036			5.5722	168.048
	40.9475	-5.5722		72.1318	-168.071			8.42697	4.52882
	54.2618	-8.42697		139.195	-168.048			0	1.40403
	126.238	0		100.708	-4.52882			7.52382	11.9016
	159.419	7.52382		202.837	-1.40403			5.07961	0
	44.9064	5.07961		226.532	-11.9016			7.54942	8.78116
	166.447	-7.54942		189.854	0			1.19349	12.3211
	143.167	-1.19349		247.424	-8.78116			4.89277	18.7681
	256.392	-4.89277		386.625	12.3211			18.4349	25.3462
	25.1464	-18.4349		216.263	-18.7681			0.842524	45
	67.5993	0.842524		83.5906	-25.3462			16.1134	27.0956
	93.1182	-16.1134		30.926	-45			67.1663	16.0154
	61.4755	-67.1663		48.0113	-27.0956			7.17432	6.14111
	143.264	7.17432		223.374	-16.0154			0	10.0806
	41.748	0		157.958	-6.14111			3.43363	72.0875
	99.5788	-3.43363		181.725	-10.0806			2.29061	26.222
	74.6096	-2.29061		103.419	-72.0875			19.6538	19.9831
	73.8844	-19.6538		74.2379	-26.222			10.214	176.775
	112.111	10.214		46.5379	-19.9831			33.8146	12.308
	126.816	33.8146		70.6859	-176.775			2.41103	39.8056
	189.027	2.41103		167.868	12.308			21.9911	151.607
	55.7438	21.9911		131.978	-39.8056			26.6915	38.1572
	201.373	-26.6915		41.8071	-151.607			4.02826	71.5651
	141.498	4.02826		35.3953	-38.1572			21.5014	16.5348
	70.511	-21.5014		40.863	-71.5651			2.1211	19.3348
	107.426	2.1211		66.3602	16.5348			28.54	12.8833
	64.4952	-28.54		60.0445	-19.3348			2.74809	29.7449
	124.393	2.74809		191.698	-12.8833			7.81529	5.97432
	51.1693	7.81529		80.1388	29.7449			10.9925	12.9528
	140.748	10.9925		85.9508	-5.97432			12.308	11.7567
	167.868	-12.308		101.995	12.9528			15.8431	16.8763
	76.4605	15.8431		400.028	-11.7567			6.07246	6.03325
	46.9816	6.07246		277.342	16.8763			17.1456	11.9875
	97.7815	-17.1456		122.943	-6.03325			33.4862	9.46232
	77.4683	33.4862		148.359	-11.9875			48.8141	5.00064
	31.6991	48.8141		84.6477	9.46232			6.22583	136.042
	54.9943	6.22583		79.8238	5.00064			112.306	31.5043
	41.9016	-112.306		38.6639	-136.042			11.9442	21.9149
	105.664	11.9442		36.1412	-31.5043			6.63251	23.3556
	43.03	6.63251		93.2137	-21.9149			17.5256	47.1211
	59.4159	17.5256		47.6395	-23.3556			0.550904	47.5791
	103.381	-0.550904		132.932	-47.1211			56.113	22.2035
	80.2251	56.113		78.097	-47.5791			23.1986	13.1906
	45.4205	-23.1986		52.6069	-22.2035			1.30939	6.3905
	173.995	-1.30939		65.3399	-13.1906			11.8215	14.3227
	43.6682	11.8215		125.027	-6.3905			0.90938	31.4296
	62.6299	-0.90938		96.4334	-14.3227			0	28.3834
	58.646	0		41.9369	-31.4296			59.9314	5.04245
	43.6455	59.9314		140.098	28.3834			41.8202	32.3474
	50.6843	41.8202		33.9273	-5.04245			1.94149	19.7761
	58.6797	-1.94149		105.892	32.3474			13.0456	4.08562
	83.6674	13.0456		470.053	19.7761			4.08562	3.14496
	55.8058	-4.08562		83.7087	4.08562			16.3895	7.70551
	70.4549	16.3895		90.5904	-3.14496			3.6745	3.52145
	108.569	-3.6745		644.966	-7.70551			172.057	4.62657
	43.1561	172.057		258.929	3.52145			9.335	49.9697
	73.5358	-9.335		172.524	4.62657			17.0079	136.397
	176.708	-17.0079		32.4538	-49.9697			7.72183	26.9728
	177.548	-7.72183		57.652	136.397			10.0725	5.2739
	153.453	-10.0725		124.916	-26.9728			17.7004	91.6847
	49.0396	17.7004		129.769	-5.2739			3.45332	152.84
	115.514	-3.45332		67.6212	91.6847			6.15184	16.9908
	166.959	6.15184		128.476	-152.84			38.3426	2.2605
	224.32	-38.3426		37.4172	16.9908			8.11195	14.3493
	443.788	-8.11195		151.206	-2.2605			7.57295	8.97263
	173.475	-7.57295		44.1184	-14.3493			9.61973	18.6403
	178.447	-9.61973		191.2	8.97263			41.0091	11.5601
	30.2966	-41.0091		438.494	18.6403			5.35583	40.3645
	191.685	5.35583		44.6416	11.5601			7.40691	73.7398
	100.236	-7.40691		26.0913	40.3645			0	165.606
	28.826	0		49.7	73.7398			6.82815	178.493
	309.34	-6.82815		115.962	165.606			6.98106	133.781
	147.209	-6.98106		37.7851	-178.493			9.29331	29.7976
	110.794	-9.29331		33.0421	133.781			8.1301	22.7824
	84.3437	8.1301		134.017	-29.7976			8.0224	177.663
	149.57	8.0224		53.9056	22.7824			14.5002	178.727
	59.5488	-14.5002		48.7466	177.663			14.5128	0.739259
	376.822	-14.5128		134.223	-178.727			9.51096	7.92693
	192.5	-9.51096		154.083	-0.739259			25.5026	63.7117
	311.669	-25.5026		158.567	-7.92693			11.5922	26.9139
	197.866	-11.5922		92.0188	-63.7117			12.3766	164.168
	324.63	-12.3766		292.062	-26.9139			30.9638	11.2188
	34.7758	-30.9638		69.2241	-164.168			1.45945	9.09028
	156.109	-1.45945		245.234	-11.2188			3.09406	29.5388
	36.8317	-3.09406		125.83	9.09028			2.77022	13.1726
	61.7001	-2.77022		102.825	-29.5388			18.1038	3.65928
	54.3801	-18.1038		95.9609	-13.1726			1.04163	18.9246
	109.358	1.04163		171.317	-3.65928			25.0169	172.147
	32.9073	-25.0169		36.778	-18.9246			4.18492	10.2441
	40.863	-4.18492		29.0989	172.147			8.09445	15.3215
	225.901	8.09445		251.515	-10.2441			7.275	15.2551
	47.0971	7.275		75.236	-15.3215			8.01709	25.4738
	142.541	8.01709		158.667	-15.2551			2.45403	15.4396
	69.6439	-2.45403		233.421	25.4738			0.816512	4.31603
	418.516	-0.816512		108.278	-15.4396			0	6.60484
	67.592	0		52.8318	-4.31603			6.2086	163.413
	238.968	-6.2086		95.0609	-6.60484			0.830315	0.924045
	137.186	0.830315		48.7466	-163.413			7.705	21.058
	170.52	-7.705		61.636	-0.924045			9.02761	1.78991
	107.692	-9.02761		199.18	-21.058			10.77	158.199
	186.175	-10.77		31.8235	-1.78991			12.9946	95.6176
	53.0465	-12.9946		42.8228	158.199			2.51688	8.03571
	90.5413	2.51688		60.9266	95.6176			8.97263	150.803
	38.2399	-8.97263		255.983	8.03571			5.85601	105.945
	38.9694	-5.85601		38.715	150.803			7.57089	97.9893
	158.433	-7.57089		43.4186	105.945			7.20606	17.9222
	87.1665	-7.20606		57.2133	-97.9893			6.70984	44.3563
	34.0291	-6.70984		281.023	-17.9222			11.3099	149.036
	70.958	11.3099		62.5589	-44.3563			9.18392	175.914
	336.307	9.18392		81.1435	-149.036			17.3953	49.9863
	329.158	17.3953		97.6602	-175.914			4.24684	76.1486
	201.341	4.24684		105.125	49.9863			35.0738	0
	57.0836	35.0738		74.7353	76.1486			5.49232	9.92625
	155.779	-5.49232		30.814	0			10.8139	164.157
	90.0654	10.8139		80.7285	-9.92625			4.81355	150.489
	94.7642	4.81355		76.4605	-164.157			0.868051	3.17983
	65.6115	0.868051		60.5362	-150.489			42.8789	16.6992
	37.9807	-42.8789		71.6784	3.17983			14.3493	147.995
	44.1184	-14.3493		31.133	16.6992			6.89242	3.17983
	91.1124	-6.89242		46.8869	-147.995			31.866	10.6764
	86.6093	31.866		53.7588	-3.17983			11.3864	61.9275
	146.01	11.3864		123.404	-10.6764			11.709	82.1467
	195.919	11.709		50.694	61.9275			7.275	4.28915
	94.1943	-7.275		203.692	82.1467			6.58194	23.5747
	208.124	6.58194		79.7433	-4.28915			3.94519	3.35552
	28.8945	-3.94519		59.6483	-23.5747			6.1155	3.65222
	55.9826	-6.1155		305.682	-3.35552			2.2026	21.7408
	155.179	-2.2026		46.8131	3.65222			9.01932	24.8205
	63.406	-9.01932		174.429	21.7408			11.9207	2.95078
	91.4318	11.9207		87.6131	-24.8205			9.72758	25.2276
	105.892	-9.72758		96.546	2.95078			28.0153	8.63713
	175.646	-28.0153		114.275	25.2276			33.2471	6.34019
	106.969	-33.2471		238.28	8.63713			29.859	15.124
	61.892	29.859		36.0042	6.34019			22.6199	42.2737
	64.61	-22.6199		38.0976	15.124			16.4293	0
	80.8324	-16.4293		44.3306	42.2737			29.5604	47.0772
	153.128	-29.5604		89.46	0			14.0362	126.431
	32.7869	-14.0362		135.742	47.0772			13.6576	24.9343
	109.453	-13.6576		51.8883	-126.431			4.83042	7.90716
	70.8256	4.83042		124.964	-24.9343			0	17.6223
	43.736	0		36.1275	7.90716			0.535459	43.3445
	106.363	0.535459		88.6501	17.6223			26.7251	100.162
	159.142	-26.7251		121.646	43.3445			35.7539	71.2413
	61.242	-35.7539		107.043	100.162			91.9921	159.677
	114.379	91.9921		55.6374	71.2413			5.53979	6.53214
	298.601	5.53979		28.6196	159.677			1.63658	47.1611
	34.8042	1.63658		131.065	-6.53214			41.6822	31.9209
	97.1581	-41.6822		74.5566	47.1611			21.2796	42.9786
	101.339	-21.2796		71.4367	31.9209			1.54816	11.6716
	36.7914	-1.54816		59.7807	42.9786			32.5741	109.134
	42.4637	32.5741		216.192	-11.6716			13.8198	7.76517
	191.419	13.8198		51.554	-109.134			17.1027	73.3008
	54.0794	-17.1027		88.2815	-7.76517			4.09567	46.9749
	403.601	-4.09567		31.133	-73.3008			25.6593	148.496
	112.48	-25.6593		61.1855	46.9749			71.5651	10.6197
	28.2897	71.5651		36.1412	148.496			48.5035	115.641
	69.0097	-48.5035		129.449	10.6197			14.3493	11.8887
	88.2367	-14.3493		55.1289	-115.641			4.72445	1.31691
	120.684	-4.72445		38.6	11.8887			29.3318	55.3048
	119.718	-29.3318		86.5008	-1.31691			3.31094	4.55578
	120.475	3.31094		31.433	55.3048			3.12213	82.3039
	54.7513	-3.12213		250.285	4.55578			25.4393	177.138
	203.634	-25.4393		74.2246	-82.3039			173.29	18.7258
	85.0727	-173.29		59.7145	-177.138			45	16.1573
	81.5322	45		61.9239	-18.7258			9.46232	21.3706
	114.879	-9.46232		110.732	-16.1573			15.4786	36.545
	67.0416	-15.4786		73.65	-21.3706			33.9174	31.3287
	69.4734	-33.9174		105.167	36.545			19.708	18.7413
	70.7418	19.708		53.5285	-31.3287			26.9061	19.4679
	74.6824	26.9061		58.7806	-18.7413			0.971022	3.9725
	117.309	0.971022		226.669	-19.4679			30.4655	7.61471
	78.419	-30.4655		143.481	-3.9725			4.39871	2.36951
	77.761	-4.39871		187.532	-7.61471			39.1491	13.6061
	199.952	-39.1491		144.253	-2.36951			5.71059	168.232
	49.9479	5.71059		160.564	-13.6061			1.68468	18.8315
	67.6212	1.68468		146.209	168.232			27.3608	24.6769
	160.046	-27.3608		181.687	-18.8315			7.47156	9.84113
	61.1532	-7.47156		80.9485	24.6769			35.3112	2.38594
	87.7033	-35.3112		98.8668	9.84113			20.7256	167.005
	117.968	-20.7256		238.767	-2.38594			23.0513	29.1975
	50.7719	-23.0513		39.7848	-167.005			11.8215	0
	174.673	11.8215		116.145	-29.1975			41.7357	8.41866
	185.154	-41.7357		60.634	0			27.9971	49.3987
	88.9338	-27.9971		251.207	-8.41866			13.6713	9.56328
	75.7008	13.6713		64.1496	-49.3987			21.4768	12.2648
	65.1582	-21.4768		185.474	-9.56328			4.08562	23.0968
	41.8544	-4.08562		93.5839	-12.2648			12.875	156.595
	35.6872	-12.875		73.4821	-23.0968			15.9088	10.8855
	213.953	15.9088		72.5688	156.595			55.4516	92.7263
	73.6164	-55.4516		52.6351	-10.8855			20.9735	2.00955
	63.8718	20.9735		83.5906	-92.7263			16.2903	12.0948
	226.791	16.2903		170.079	-2.00955			23.3177	10.7014
	62.7796	23.3177		85.3915	-12.0948			13.5704	8.95247
	88.9616	13.5704		128.472	10.7014			6.26349	1.16914
	81.9975	6.26349		146.914	-8.95247			141.044	59.1723
	60.0774	-141.044		48.7161	-1.16914			7.04577	1.21029
	89.1391	7.04577		71.7679	59.1723			1.97493	145.713
	57.6863	-1.97493		141.179	1.21029			43.4089	157.62
	50.6257	-43.4089		26.4673	-145.713			58.3925	3.46823
	45.5183	-58.3925		36.5489	157.62			20.1858	25.0836
	72.0153	-20.1858		98.5866	3.46823			13.0552	8.61565
	70.4058	13.0552		51.5828	-25.0836			14.2373	8.48894
	68.7083	-14.2373		165.882	-8.61565			10.3487	20.1998
	116.2	10.3487		202.007	-8.48894			24.004	64.378
	139.277	-24.004		112.269	-20.1998			17.1027	18.8161
	54.0794	-17.1027		108.036	-64.378			0	8.1301
	34.79	0		141.766	-18.8161			17.6126	20.7256
	197.105	-17.6126		56.2291	-8.1301			11.7567	9.59313
	200.014	-11.7567		314.582	-20.7256			42.6141	60.124
	33.7668	-42.6141		71.5749	-9.59313			7.90716	13.0919
	36.1275	-7.90716		53.8781	-60.124			18.9704	40.1469
	33.6348	-18.9704		43.8826	13.0919			3.0587	122.905
	130.4	-3.0587		149.543	-40.1469			0.54051	53.2672
	105.369	-0.54051		100.635	122.905			8.1301	141.483
	105.43	-8.1301		83.0986	53.2672			9.16235	65.7723
	93.6367	9.16235		62.2501	141.483			1.45022	155.989
	78.5512	1.45022		109.001	65.7723			14.9876	38.6598
	130.684	-14.9876		119.698	-155.989			10.4111	23.1265
	335.532	10.4111		31.8235	-38.6598			17.8787	38.2338
	97.1327	-17.8787		103.762	23.1265			15.0428	96.7456
	164.683	-15.0428		83.5197	-38.2338			12.1549	31.7335
	66.0917	-12.1549		93.0864	-96.7456			43.1524	15.3763
	43.6002	-43.1524		88.8227	-31.7335			38.7966	33.3664
	65.0444	-38.7966		41.236	-15.3763			9.78241	26.5651
	58.5026	-9.78241		48.7972	-33.3664			8.70737	37.1467
	334.861	-8.70737		68.9022	26.5651			26.5651	149.534
	137.804	-26.5651		41.1521	-37.1467			4.76364	23.4287
	83.7854	-4.76364		39.2095	-149.534			18.4349	31.373
	47.1496	-18.4349		32.4994	-23.4287			28.9264	158.988
	43.1561	-28.9264		47.7327	-31.373			10.7427	167.164
	255.968	-10.7427		160.785	158.988			30.1916	160.821
	63.25	-30.1916		80.5385	-167.164			24.5248	155.41
	174.811	-24.5248		72.6164	160.821			5.34708	42.0492
	202.664	-5.34708		64.4952	-155.41			17.5457	179.185
	141.78	-17.5457		68.2683	-42.0492			46.5074	136.042
	53.4362	-46.5074		209.755	179.185			19.3443	10.9807
	99.0265	-19.3443		38.6639	-136.042			13.7271	118.217
	134.043	-13.7271		67.84	-10.9807			6.43265	16.1443
	204.061	6.43265		46.2504	118.217			10.4375	22.9887
	76.815	-10.4375		78.6454	16.1443			18.6418	17.712
	87.0701	-18.6418		35.6318	22.9887			16.5571	53.5308
	38.3689	16.5571		199.301	-17.712			13.0387	177.663
	96.929	-13.0387		56.8582	53.5308			13.8407	19.3741
	494.459	13.8407		146.24	-177.663			21.5713	177.173
	137.883	-21.5713		95.8837	-19.3741			17.8787	34.992
	291.398	-17.8787		80.6121	177.173			3.75731	0
	333.707	-3.75731		48.5333	34.992			22.3801	4.89909
	182.745	-22.3801		71.568	0			2.5448	5.10217
	134.322	-2.5448		209.505	4.89909			38.2902	34.3236
	24.0622	-38.2902		55.8854	-5.10217			19.5108	12.7787
	133.928	-19.5108		174.52	-34.3236			23.8911	12.5933
	161.985	23.8911		98.8668	12.7787			62.5603	180
	58.2403	-62.5603		95.7393	-12.5933			1.41442	65.556
	161.077	-1.41442		18.886	180			17.1027	162.553
	81.1192	-17.1027		60.0527	-65.556			12.2005	79.5625
	75.2557	-12.2005		36.4677	-162.553			9.39547	28.9092
	140.045	-9.39547		38.4075	79.5625			5.75457	30.4157
	128.875	5.75457		76.0783	28.9092			24.444	20.8978
	108.095	-24.444		231.679	30.4157			3.92831	4.08562
	232.147	3.92831		58.5195	20.8978			1.14576	144.071
	49.7099	-1.14576		69.7573	-4.08562			12.1549	48.145
	66.0917	12.1549		169.4	-144.071			0	50.8639
	84.49	0		192.171	48.145			10.4915	2.81556
	136.472	10.4915		130.714	50.8639			18.1038	1.25905
	108.76	18.1038		60.7073	-2.81556			4.6859	87.4792
	60.8373	4.6859		90.4758	-1.25905			14.0362	36.0274
	36.8853	-14.0362		158.199	87.4792			11.3099	166.122
	30.4106	-11.3099		94.639	-36.0274			5.71059	32.3609
	29.9687	5.71059		87.0304	166.122			15.1541	11.3099
	49.4309	-15.1541		118.853	-32.3609			5.04245	160.017
	33.9273	5.04245		65.8895	-11.3099			180	26.1753
	27.832	180		34.9034	160.017			11.3099	13.3052
	60.8211	-11.3099		65.3475	26.1753			88.4518	171.703
	36.7914	88.4518		151.17	-13.3052			5.2677	166.35
	140.748	-5.2677		48.2167	171.703			21.541	159.444
	81.2166	-21.541		71.6025	166.35			29.9536	32.2425
	67.6869	-29.9536		33.971	159.444			11.4025	106.26
	241.335	-11.4025		76.3894	-32.2425			10.231	177.51
	207.062	10.231		24.85	106.26			2.45403	7.12502
	69.6439	2.45403		45.7672	177.51			1.84761	100.176
	30.83	1.84761		96.1666	7.12502			17.5256	55.905
	59.4159	-17.5256		39.3855	-100.176			1.31995	108.435
	215.755	1.31995		78.0211	55.905			8.0732	11.3099
	141.557	8.0732		28.2897	-108.435			7.92693	8.42697
	158.567	-7.92693		55.7527	-11.3099			4.86451	101.07
	46.8869	4.86451		54.2618	-8.42697			9.29331	166.239
	55.3971	-9.29331		93.1819	-101.07			41.7845	165.174
	62.6535	-41.7845		50.1453	-166.239			2.48955	153.435
	45.7672	2.48955		34.96	165.174			10.2222	52.8598
	246.448	-10.2222		44.453	-153.435			50.7106	13.5184
	28.2548	-50.7106		210.73	-52.8598			1.61809	7.94347
	176.008	1.61809		293.407	13.5184			1.71836	10.1408
	99.4447	1.71836		129.468	-7.94347			36.8699	0.674037
	39.76	-36.8699		248.405	10.1408			23.9625	11.6894
	48.9488	23.9625		84.4958	-0.674037			4.59054	36.5289
	136.616	-4.59054		117.746	11.6894			2.1211	35.8033
	53.7128	-2.1211		66.798	-36.5289			59.1723	170.311
	71.7679	-59.1723		74.7618	35.8033			0.444144	5.85601
	128.23	-0.444144		41.3437	-170.311			8.85796	11.113
	77.4619	-8.85796		311.755	-5.85601			11.3099	5.31455
	30.4106	-11.3099		56.7277	11.113			26.5651	153.869
	66.6795	-26.5651		42.9265	-5.31455			16.2602	93.8141
	74.55	16.2602		58.6797	-153.869			49.6859	13.3392
	43.0185	-49.6859		44.8293	-93.8141			14.3493	135
	44.1184	-14.3493		99.0914	13.3392			17.2815	4.93602
	46.8447	-17.2815		60.4463	135			45	45.769
	30.926	-45		219.494	-4.93602			24.4986	146.793
	86.295	24.4986		209.472	-45.769			0	25.2777
	29.82	0		65.3399	-146.793			9.65989	26.5651
	47.3899	9.65989		39.5732	-25.2777			10.8855	0
	26.3175	-10.8855		80.0155	-26.5651			10.8082	18.9046
	111.315	10.8082		83.496	0			22.3801	16.4486
	54.8234	-22.3801		76.6992	-18.9046			34.0772	45
	40.8025	-34.0772		108.824	-16.4486			108.435	170.134
	37.7196	-108.435		49.2005	-45			20.7256	53.9726
	39.3227	20.7256		23.2052	-170.134			18.7587	43.8767
	55.6374	-18.7587		40.5596	53.9726			7.96961	36.5911
	50.1847	-7.96961		35.853	-43.8767			46.3322	1.44656
	60.4627	46.3322		81.7078	36.5911			162.759	10.112
	30.1823	-162.759		196.875	1.44656			88.3153	71.9395
	33.8106	88.3153		317.041	-10.112			19.8321	141.009
	64.4569	19.8321		48.0936	71.9395			41.0548	21.0923
	40.863	41.0548		53.7128	141.009			9.03948	71.5651
	44.286	-9.03948		74.5765	21.0923			3.33385	48.8141
	102.556	3.33385		44.0063	71.5651			85.7636	20.9735
	26.9115	-85.7636		63.3982	48.8141			6.88172	67.3801
	58.0704	-6.88172		63.8718	20.9735			162.646	34.9166
	33.325	162.646		51.688	67.3801			2.69957	29.9536
	506.508	2.69957		309.115	34.9166			3.24525	4.15964
	193.146	-3.24525		67.6869	29.9536			19.0147	19.5731
	341.695	19.0147		54.8144	-4.15964			10.9311	23.1986
	235.882	-10.9311		47.4733	19.5731			3.21548	113.318
	88.6055	-3.21548		90.8409	23.1986			15.9454	175.815
	311.166	-15.9454		62.7796	-113.318			14.1534	151.113
	117.889	-14.1534		40.863	-175.815			7.07638	37.7939
	145.236	-7.07638		32.9223	-151.113			5.49232	128.66
	363.485	-5.49232		61.636	-37.7939			22.0679	13.4957
	39.6854	-22.0679		44.5529	-128.66			9.83904	15.5928
	273.395	-9.83904		76.667	13.4957			4.38881	109.493
	441.637	-4.38881		44.3752	-15.5928			2.38594	17.7839
	119.383	2.38594		119.152	-109.493			0.954841	1.53161
	59.6483	0.954841		55.3257	-17.7839			3.06649	8.06325
	55.7438	-3.06649		185.944	-1.53161			1.54816	8.97263
	73.5829	-1.54816		120.471	-8.06325			6.19535	0.971022
	303.951	-6.19535		95.5999	-8.97263			22.4965	2.97373
	106.511	-22.4965		117.309	-0.971022			26.5651	0
	93.3514	-26.5651		459.847	-2.97373			8.0591	8.67317
	113.442	8.0591		62.622	0			7.03794	52.125
	162.251	7.03794		59.3244	8.67317			4.42478	14.2435
	167.491	4.42478		56.6667	52.125			2.6542	136.432
	150.255	2.6542		133.318	-14.2435			10.5816	18.9704
	184.038	-10.5816		56.2467	136.432			5.12036	11.113
	278.437	-5.12036		67.2696	-18.9704			3.36646	0.98776
	33.8544	3.36646		113.455	-11.113			12.3391	112.023
	32.5601	-12.3391		172.982	0.98776			13.3925	7.20606
	128.745	13.3925		95.4292	-112.023			5.09839	159.128
	268.448	5.09839		87.1665	-7.20606			2.07503	165.822
	137.262	-2.07503		147.869	159.128			5.63068	14.6044
	70.9162	5.63068		97.3968	-165.822			18.3444	3.75173
	198.971	-18.3444		145.861	-14.6044			3.75173	30.4889
	182.293	-3.75173		121.528	-3.75173			6.17018	123.453
	110.977	6.17018		123.424	30.4889			0.462053	60.4885
	123.26	0.462053		66.7166	123.453			0	22.6199
	33.796	0		60.5362	-60.4885			9.75492	131.634
	351.995	-9.75492		51.688	-22.6199			3.3274	11.1292
	85.6284	-3.3274		59.8467	-131.634			3.94519	160.017
	288.945	-3.94519		61.7961	-11.1292			9.21103	78.6901
	37.2584	9.21103		46.5379	-160.017			9.41563	12.8213
	200.507	-9.41563		40.5474	-78.6901			0.708778	37.5686
	482.127	0.708778		147.816	12.8213			9.81126	59.4594
	804.985	9.81126		48.9084	37.5686			1.36393	19.0466
	83.5197	1.36393		115.411	-59.4594			2.62908	60.9454
	195.029	-2.62908		88.3319	-19.0466			18.2062	39.8056
	314.962	18.2062		30.7016	60.9454			28.0879	23.1986
	217.452	28.0879		31.0536	39.8056			3.71701	93.6914
	429.317	3.71701		128.691	23.1986			36.0274	150.068
	189.278	36.0274		61.7561	93.6914			7.30576	130.711
	39.0833	7.30576		37.8504	-150.068			16.0399	73.457
	82.7412	-16.0399		112.774	-130.711			0.814577	15.0049
	209.755	0.814577		104.729	-73.457			28.6949	19.3348
	215.301	28.6949		99.8216	-15.0049			3.34859	105.832
	187.192	-3.34859		60.0445	-19.3348			11.4695	8.36589
	69.9835	11.4695		69.2241	-105.832			23.7495	23.2317
	217.193	23.7495		204.957	-8.36589			1.8183	24.6769
	125.307	1.8183		451.072	-23.2317			0.530501	91.1233
	107.357	-0.530501		40.4742	-24.6769			5.07961	123.179
	179.625	5.07961		50.7037	-91.1233			2.16108	8.1301
	105.439	2.16108		30.8781	-123.179			6.61346	9.38915
	69.0454	-6.61346		56.2291	8.1301			12.4451	66.5159
	147.598	-12.4451		127.952	-9.38915			16.8584	34.2157
	34.275	-16.8584		157.146	66.5159			1.68468	114.228
	33.8106	1.68468		60.1021	-34.2157			17.259	77.8114
	214.418	17.259		65.4004	114.228			6.29067	164.745
	381.008	-6.29067		127.115	-77.8114			17.7097	52.5946
	124.17	17.7097		34	-164.745			7.74471	19.038
	125.394	-7.74471		42.5451	-52.5946			164.358	157.286
	25.8057	-164.358		149.315	-19.038			38.4181	26.8962
	36.7914	-38.4181		46.3358	157.286			10.3048	40.4622
	44.453	10.3048		76.905	-26.8962			4.86451	36.8699
	187.548	4.86451		44.4197	-40.4622			5.24714
	97.8219	-5.24714		34.79	-36.8699			17.7938
	309.006	-17.7938						0.545658
	104.375	-0.545658						1.59114
	35.7978	1.59114						12.7787
	98.8668	12.7787						13.4486
	94.0263	13.4486						7.0068
	179.265	-7.0068						8.1301
	28.1146	-8.1301						22.8097
	115.381	22.8097						3.6745
	108.569	-3.6745						19.6538
	310.314	19.6538						3.69139
	247.024	3.69139						2.5448
	44.7742	2.5448						26.5651
	42.2304	26.5651						14.9465
	242.799	14.9465						10.3048
	33.3398	10.3048						35.5377
	59.855	35.5377						0
	46.718	0						25.821
	34.2317	-25.821						10.204
	50.4987	10.204						8.74616
	26.1481	-8.74616						25.4633
	46.2397	-25.4633						29.0137
	135.261	29.0137						12.3532
	246.249	-12.3532						21.5571
	86.5694	21.5571						11.3099
	131.779	11.3099						20.3764
	37.1123	-20.3764						25.3462
	125.386	25.3462						14.7036
	144.899	14.7036						7.01911
	333.501	-7.01911						14.1534
	117.889	14.1534						1.01398
	112.34	1.01398						11.9442
	52.8318	-11.9442						22.5902
	147.494	-22.5902						13.0919
	43.8826	-13.0919						4.31063
	198.367	-4.31063						19.5731
	237.366	-19.5731						11.482
	129.83	11.482						26.9061
	149.365	-26.9061						80.9097
	201.329	80.9097						11.5922
	39.5732	-11.5922						36.6656
	111.528	-36.6656						6.17018
	73.9846	6.17018						9.46232
	96.7403	9.46232						2.36803
	264.63	2.36803						7.77328
	316.014	-7.77328						2.93567
	194.085	2.93567						32.3742
	180.07	-32.3742						0
	147.112	0						23.1142
	88.6222	23.1142						6.59674
	147.092	-6.59674						112.797
	74.3974	-112.797						2.7927
	244.815	2.7927						55.561
	42.1836	55.561						5.77433
	88.9172	-5.77433						2.04541
	55.6995	-2.04541						22.2176
	152.468	22.2176						4.25885
	93.6947	-4.25885						12.8288
	102.964	-12.8288						146.768
	34.4619	-146.768						24.9048
	30.6855	-24.9048						5.09212
	100.792	-5.09212						0
	165.004	0						8.1301
	63.2578	-8.1301						28.4742
	66.7166	28.4742						39.0355
	47.3482	-39.0355						32.981
	111.386	-32.981						50.9061
	40.9837	50.9061						17.7798
	247.394	-17.7798						9.29331
	55.3971	9.29331						20.1363
	95.2841	-20.1363						30.1916
	63.25	30.1916						21.5713
	45.9611	-21.5713						11.0035
	36.4542	11.0035						3.13636
	145.342	-3.13636						31.1088
	67.3357	31.1088						159.444
	33.971	-159.444						6.34019
	171.02	-6.34019						9.63754
	53.4362	9.63754						21.4768
	65.1582	21.4768						5.59934
	152.811	5.59934						25.1448
	53.8047	-25.1448						29.0546
	40.9354	29.0546						156.038
	48.9488	-156.038						10.5552
	162.789	10.5552						2.31372
	98.4863	2.31372						15.9454
	151.965	-15.9454						17.5256
	59.4159	17.5256						6.34019
	189.022	-6.34019						4.59425
	223.374	4.59425						12.7575
	54.0155	-12.7575						168.959
	41.5226	168.959						8.47114
	47.2333	-8.47114						9.82772
	128.118	-9.82772						2.2605
	75.6028	2.2605						10.6849
	53.6115	-10.6849						45.7441
	54.1251	45.7441						23.9625
	97.8976	23.9625						9.46232
	78.6015	-9.46232						14.8455
	85.351	14.8455						11.0937
	51.6593	-11.0937						72.646
	33.325	72.646						18.9465
	70.4128	18.9465						10.4077
	49.5208	-10.4077						12.5288
	91.6423	-12.5288						3.99091
	42.8459	3.99091						0
	37.772	0						11.1038
	108.387	-11.1038						138.504
	69.0097	-138.504						1.97493
	28.8431	-1.97493						177.563
	46.7603	-177.563						13.4486
	47.0132	13.4486						2.40597
	118.39	-2.40597						4.08562
	41.8544	-4.08562						54.5667
	63.4371	-54.5667						20.7723
	92.4901	-20.7723						13.627
	67.5042	-13.627						18.4349
	88.0125	-18.4349						1.48787
	76.5638	-1.48787						12.3554
	106.845	12.3554						32.1957
	63.4294	-32.1957						9.03948
	88.572	-9.03948						12.0948
	71.1596	-12.0948						43.727
	31.6367	-43.727						10.8139
	90.0654	-10.8139						1.86262
	122.327	-1.86262						31.6755
	54.8954	-31.6755						9.18884
	68.4707	-9.18884						1.606
	106.4	1.606						7.51644
	144.377	7.51644						6.48307
	44.0175	6.48307						8.1301
	42.1718	8.1301						6.00901
	37.9807	-6.00901						22.7297
	79.7495	-22.7297						14.4122
	183.707	-14.4122						25.2011
	37.3511	-25.2011						55.1755
	27.8497	-55.1755						11.0035
	291.634	11.0035						3.94519
	57.7889	-3.94519						8.43577
	237.15	-8.43577						3.38301
	202.134	3.38301						12.7712
	76.4411	-12.7712						18.8532
	43.0644	-18.8532						19.9831
	69.8068	-19.9831						174.806
	32.9373	-174.806						15.3409
	116.472	15.3409						8.53077
	120.614	-8.53077						10.0975
	147.407	10.0975						1.48963
	420.604	1.48963						11.2369
	306.055	-11.2369						28.1786
	63.1483	-28.1786						4.99676
	182.596	4.99676						24.3818
	151.695	-24.3818						55.4915
	38.6	-55.4915						27.0405
	107.135	-27.0405						6.34019
	99.0116	-6.34019						60.5241
	52.5223	60.5241						2.89127
	98.5314	-2.89127						22.8737
	69.0454	-22.8737						29.7449
	24.0417	-29.7449						34.439
	42.1836	-34.439						28.7676
	57.8317	-28.7676						7.71737
	429.321	-7.71737						3.48327
	114.522	-3.48327						13.4162
	111.386	-13.4162						18.5293
	190.799	-18.5293						5.87739
	67.9492	5.87739						18.9299
	291.081	-18.9299						2.48955
	114.418	-2.48955						1.02915
	166.025	1.02915						5.11731
	267.458	-5.11731						29.5388
	68.55	29.5388						14.0362
	49.1804	14.0362						16.5873
	48.7466	-16.5873						3.31778
	68.7011	3.31778						3.91825
	72.732	3.91825						17.7004
	49.0396	-17.7004						19.5923
	124.5	-19.5923						16.3895
	35.2274	-16.3895						0.777723
	219.694	-0.777723						2.09016
	136.269	-2.09016						4.94597
	103.762	4.94597						1.50744
	37.7851	-1.50744						10.9013
	136.656	-10.9013						11.3099
	30.4106	11.3099						12.3808
	41.7243	-12.3808						12.374
	199.457	-12.374						7.90716
	36.1275	-7.90716						160.758
	111.598	160.758						6.84277
	50.0566	-6.84277						3.09406
	73.6634	-3.09406						9.46232
	30.2313	9.46232						8.90674
	134.822	8.90674						8.61565
	66.3528	-8.61565						10.008
	102.955	-10.008						22.1263
	97.645	-22.1263						1.34789
	253.54	-1.34789						17.3933
	172.91	17.3933						27.2996
	34.6762	27.2996						26.0535
	49.7894	-26.0535						16.9453
	133.007	-16.9453						1.19349
	47.7224	1.19349						1.4321
	79.5448	1.4321						8.80679
	142.832	8.80679						37.875
	34	-37.875						18.8247
	138.623	-18.8247						26.5651
	53.3436	-26.5651						10.6197
	48.5434	10.6197						24.3045
	67.6212	-24.3045						9.36651
	293.163	-9.36651						126.634
	48.3088	-126.634						175.135
	46.8869	-175.135						1.97493
	144.216	1.97493						6.17018
	36.9923	-6.17018						40.9144
	98.6517	40.9144						5.19443
	65.8745	5.19443						7.76517
	22.0704	-7.76517						96.009
	37.9807	96.009						5.51148
	113.842	-5.51148						7.28029
	227.472	7.28029						19.708
	70.7418	-19.708						1.53984
	184.951	-1.53984						5.35583
	127.79	5.35583						16.6992
	186.798	16.6992						4.86451
	46.8869	-4.86451						10.8564
	73.8844	10.8564						4.20536
	67.7745	-4.20536						0.946951
	240.581	0.946951						7.67621
	230.687	-7.67621						5.23748
	119.78	5.23748						1.52979
	335.097	-1.52979						1.16914
	97.4323	1.16914						11.1547
	71.9329	11.1547						19.2653
	108.455	19.2653						11.8215
	131.005	11.8215						9.92625
	80.7285	9.92625						0
	126.238	0						11.5138
	383.448	11.5138						2.09016
	272.537	-2.09016						16.607
	118.248	16.607						16.3895
	70.4549	16.3895						8.59591
	86.4551	8.59591						26.2319
	76.4605	26.2319						3.57633
	47.8051	-3.57633						10.8772
	258.107	-10.8772						3.76853
	166.358	3.76853						9.46232
	241.851	9.46232						23.9625
	58.7386	23.9625						14.0908
	253.135	14.0908						2.78302
	143.305	-2.78302						9.84113
	98.8668	9.84113						29.2914
	46.7286	-29.2914						0.671404
	254.481	0.671404						14.9536
	165.643	14.9536						6.50896
	149.067	6.50896						7.4543
	107.265	-7.4543						5.15855
	143.718	-5.15855						1.28733
	88.4883	1.28733						14.444
	67.7453	14.444						14.5002
	59.5488	14.5002						14.0362
	65.5739	-14.0362						14.5603
	79.0777	14.5603						14.0362
	110.656	-14.0362						51.3402
	25.4588	51.3402						0
	44.73	0						7.0165
	65.0975	-7.0165						6.34019
	54.0063	6.34019						2.92631
	311.528	2.92631						6.58194
	104.062	-6.58194						15.2551
	147.333	15.2551						1.78991
	31.8235	1.78991						8.56452
	166.865	8.56452						10.9338
	89.0892	-10.9338						19.0256
	60.9833	-19.0256						5.30733
	182.685	5.30733						2.84466
	160.231	-2.84466						26.5651
	133.359	-26.5651						17.7447
	78.2739	-17.7447						4.46716
	63.8098	4.46716						11.9761
	67.0637	11.9761						6.77566
	101.1	6.77566						11.9566
	86.3637	11.9566						61.6992
	29.3525	-61.6992						22.2035
	52.6069	22.2035						48.5763
	67.6066	-48.5763						11.0937
	51.6593	-11.0937						8.55183
	133.688	-8.55183						8.42697
	81.3928	-8.42697						62.354
	23.5643	62.354						3.3274
	171.257	-3.3274						12.4791
	124.202	12.4791						23.5523
	84.5777	-23.5523						10.2683
	139.405	-10.2683						96.3402
	27.0032	-96.3402						2.98146
	95.5533	-2.98146						2.48058
	275.596	2.48058						10.9541
	31.3859	-10.9541						0.367276
	310.134	0.367276						2.1211
	107.426	2.1211						0
	130.214	0						1.09749
	259.482	-1.09749						11.3732
	176.42	-11.3732						19.0935
	54.6971	-19.0935						60.0184
	29.8366	-60.0184						3.28386
	242.935	3.28386						14.6568
	66.7832	-14.6568						14.5742
	102.705	-14.5742						12.6606
	140.59	-12.6606						8.61565
	66.3528	-8.61565						41.2483
	85.9336	-41.2483						4.19899
	393.687	-4.19899						24.2277
	43.6002	-24.2277						5.42606
	378.422	5.42606						9.46232
	78.6015	-9.46232						0
	51.688	0						2.5448
	358.193	-2.5448						22.5333
	202.317	-22.5333						3.60442
	252.976	3.60442						17.7158
	75.1309	-17.7158						5.71059
	29.9687	-5.71059						10.4375
	38.4075	-10.4375						2.77022
	123.4	2.77022						2.39425
	285.527	2.39425						34.8907
	184.199	-34.8907						10.8178
	158.882	-10.8178						8.68635
	144.797	-8.68635						8.05183
	205.799	-8.05183						8.95247
	146.914	-8.95247						0
	356.846	0						19.7737
	255.62	-19.7737						6.66666
	385.295	-6.66666						12.8628
	129.487	-12.8628						15.505
	159.889	-15.505						163.74
	74.55	-163.74						11.3099
	106.437	-11.3099						0.203899
	279.316	0.203899						4.80795
	106.734	-4.80795						13.5704
	59.3077	-13.5704						19.8722
	87.7258	19.8722						5.90614
	28.9798	-5.90614						1.61354
	70.602	-1.61354						10.008
	51.4773	-10.008						11.748
	229.45	11.748						37.9542
	63.0309	-37.9542						12.3391
	32.5601	12.3391						6.1155
	195.939	6.1155						20.7723
	92.4901	-20.7723						3.05288
	74.656	-3.05288						21.1613
	33.0421	-21.1613						32.0926
	69.2241	32.0926						2.77917
	102.503	-2.77917						3.13024
	127.422	-3.13024						26.5651
	146.695	-26.5651						9.36019
	91.6746	-9.36019						40.156
	83.2353	-40.156						9.09028
	100.664	9.09028						11.9293
	72.1318	-11.9293						13.6005
	63.406	-13.6005						15.5241
	37.1389	-15.5241						2.43665
	46.7603	2.43665						9.53323
	132.037	-9.53323						37.2348
	31.2122	37.2348						10.4548
	169.811	-10.4548						0.830315
	137.186	0.830315						23.5817
	136.656	-23.5817						4.69868
	72.8067	4.69868						17.354
	49.9874	17.354						14.5167
	114.999	-14.5167						30.1735
	49.4409	-30.1735						19.7989
	26.4112	-19.7989						18.869
	82.9856	18.869						14.0362
	65.5739	14.0362						3.19954
	160.284	3.19954						2.663
	42.7882	2.663						12.0948
	42.6957	-12.0948						19.7468
	82.3762	19.7468						29.6384
	198.991	-29.6384						12.1837
	89.4876	-12.1837						12.7787
	98.8668	-12.7787						6.54629
	61.0319	6.54629						10.6965
	91.0419	10.6965						29.1859
	126.379	-29.1859						12.5288
	36.6569	-12.5288						1.83284
	124.314	-1.83284						22.0362
	90.0764	22.0362						8.77076
	176.008	-8.77076						40.192
	75.472	40.192						10.8403
	47.5668	-10.8403						5.71059
	49.9479	-5.71059						3.36646
	84.6361	3.36646						1.24536
	45.7348	1.24536						6.34019
	45.0053	-6.34019						3.17983
	35.8392	-3.17983						165.964
	36.8853	-165.964						28.0481
	137.406	-28.0481						25.8444
	70.6859	-25.8444						23.6294
	69.4379	-23.6294						30.9638
	40.5718	-30.9638						3.2397
	52.7663	3.2397						15.7512
	40.2785	-15.7512						15.6621
	220.919	-15.6621						20.647
	73.2936	-20.647						13.9763
	230.473	-13.9763						11.9293
	144.264	-11.9293						6.21923
	155.982	-6.21923						23.3852
	240.417	-23.3852						15.7086
	33.0421	-15.7086						23.2995
	296.539	-23.2995						12.7575
	54.0155	-12.7575						8.57907
	233.217	-8.57907						15.8025
	54.7513	-15.8025						6.88172
	116.141	-6.88172						6.09586
	308.893	-6.09586						48.3665
	35.908	-48.3665						2.84466
	160.231	-2.84466						5.2624
	75.8638	-5.2624						11.5346
	149.13	-11.5346						1.58235
	179.983	-1.58235						32.1523
	41.092	-32.1523						11.1215
	118.524	11.1215						21.1613
	198.253	-21.1613						18.6001
	218.146	-18.6001						22.2176
	76.234	-22.2176						6.03768
	103.953	-6.03768						152.526
	56.0179	-152.526						36.3045
	120.876	-36.3045						9.46232
	60.4627	-9.46232						8.89586
	231.404	-8.89586						18.1942
	149.623	-18.1942						10.0806
	45.4313	-10.0806						16.9519
	194.321	-16.9519						65.9558
	70.7488	-65.9558						16.805
	154.713	-16.805						21.5014
	35.2555	-21.5014						3.45332
	115.514	3.45332						9.78241
	29.2513	-9.78241						19.179
	24.2055	-19.179						13.6429
	210.709	-13.6429						13.6576
	218.906	13.6576						3.7314
	91.6423	3.7314						15.1541
	49.4309	-15.1541						16.1787
	167.668	-16.1787						4.01831
	241.141	4.01831						4.51399
	113.669	4.51399						12.0048
	353.646	-12.0048						7.5582
	309.838	7.5582						34.5085
	57.9	-34.5085						4.57392
	149.576	-4.57392						9.98941
	177.637	-9.98941						7.46519
	145.362	-7.46519						7.6668
	52.1542	-7.6668						33.6901
	82.4301	33.6901						8.19426
	125.532	-8.19426						27.8241
	40.462	-27.8241						23.035
	137.176	-23.035						21.8014
	80.2928	-21.8014						42.93
	58.3758	-42.93						3.96031
	129.529	-3.96031						3.69139
	30.8781	-3.69139						10.4077
	198.083	-10.4077						25.1593
	72.4803	-25.1593						2.37184
	168.13	-2.37184						7.44742
	153.376	7.44742						3.27049
	69.6935	3.27049						4.01958
	184.343	-4.01958						7.4543
	107.265	7.4543						2.29061
	174.089	2.29061						12.8043
	112.128	-12.8043						9.24611
	43.3046	9.24611						101.03
	119.499	-101.03						26.8781
	162.701	26.8781						22.5625
	152.847	-22.5625						4.63546
	36.8987	4.63546						62.9873
	56.9016	62.9873						60.2551
	104.18	-60.2551						1.78991
	63.6471	-1.78991						4.2105
	162.46	-4.2105						15.29
	143.236	-15.29						97.4959
	38.0976	-97.4959						0.90938
	62.6299	-0.90938						15.8192
	61.9877	15.8192						8.36589
	68.319	-8.36589						6.34019
	45.0053	-6.34019						180
	57.652	180						21.7005
	104.842	-21.7005						37.5191
	70.1809	-37.5191						48.8141
	42.2655	48.8141						16.3895
	35.2274	-16.3895						27.0956
	96.0227	27.0956						14.8084
	89.449	-14.8084						22.5333
	202.317	-22.5333						135
	56.2291	-135						5.55995
	112.853	5.55995						9.39245
	133.998	9.39245						29.0546
	81.8709	-29.0546						6.00901
	75.9614	6.00901						16.1892
	64.1727	-16.1892						0
	38.766	0						22.1903
	81.5868	-22.1903						30.5792
	50.8011	-30.5792						10.6603
	85.9738	-10.6603						47.2026
	36.576	-47.2026						2.72631
	41.7953	2.72631						20.6955
	47.8154	20.6955						174.958
	67.8546	174.958						10.905
	110.338	-10.905						4.69868
	145.613	-4.69868						19.179
	24.2055	-19.179						10.6197
	64.7246	-10.6197						37.9333
	85.6976	-37.9333						11.1779
	169.208	-11.1779						6.18525
	202.964	-6.18525						4.00019
	142.489	4.00019						14.5852
	201.311	-14.5852						0.400663
	142.145	-0.400663						3.36646
	270.835	-3.36646						55.9228
	40.8025	-55.9228						13.2405
	190.954	-13.2405						32.0619
	106.734	32.0619						23.782
	64.088	-23.782						7.94347
	129.468	-7.94347						3.07746
	92.5755	-3.07746						20.8068
	53.1674	-20.8068						13.2986
	56.1764	-13.2986						3.20202
	142.364	-3.20202						0.152382
	373.745	0.152382						25.7693
	32.0093	-25.7693						8.32565
	41.1881	-8.32565						3.40644
	83.6438	-3.40644						0
	164.01	0						8.1301
	70.2864	-8.1301						3.21806
	247.897	-3.21806						5.64055
	80.9057	-5.64055						13.6142
	130.91	-13.6142						4.04449
	197.303	4.04449						4.01418
	170.392	-4.01418						6.56876
	165.094	-6.56876						12.3516
	139.405	12.3516						2.37606
	239.76	2.37606						10.6993
	219.514	-10.6993						13.7816
	54.2436	-13.7816						23.1458
	141.613	-23.1458						11.1738
	82.0697	-11.1738						173.66
	54.0063	-173.66						150.803
	38.715	-150.803						2.73934
	207.984	2.73934						10.3311
	193.993	-10.3311						8.08263
	169.671	8.08263						8.74616
	39.2221	-8.74616						11.1292
	61.7961	-11.1292						4.226
	202.332	-4.226						18.166
	66.9531	-18.166						17.9691
	38.6639	-17.9691						110.772
	30.83	-110.772						1.40575
	162.071	-1.40575						46.5208
	79.4516	-46.5208						12.8477
	58.1129	-12.8477						12.308
	55.9561	-12.308						0
	32.802	0						0.803159
	212.737	-0.803159						14.9729
	88.4883	-14.9729						31.95
	108.946	31.95						13.0693
	114.288	-13.0693						150.751
	28.4812	150.751						6.21782
	256.97	6.21782						1.21888
	46.7286	-1.21888						7.99747
	121.455	-7.99747						106.091
	53.7955	-106.091						1.60901
	177.002	1.60901						15.7672
	87.7933	-15.7672						1.84761
	30.83	-1.84761						15.8324
	69.2241	-15.8324						2.31706
	344.205	-2.31706						3.43363
	149.368	-3.43363						2.99034
	133.378	-2.99034						22.8337
	102.459	22.8337						154.179
	102.695	154.179						5.19443
	87.8327	5.19443						29.1161
	89.8842	-29.1161						7.81529
	51.1693	7.81529						78.2317
	48.7364	78.2317						13.2733
	199.15	-13.2733						13.5194
	187.086	-13.5194						4.28915
	119.615	-4.28915						14.3003
	52.315	14.3003						4.23639
	53.8231	-4.23639						8.24632
	69.3025	-8.24632						8.32565
	164.752	-8.32565						10.1455
	95.93	-10.1455						67.4569
	57.0404	67.4569						50.7928
	48.7466	50.7928						25.4077
	44.0175	-25.4077						7.32641
	70.1527	7.32641						1.39718
	81.5322	-1.39718						19.9424
	119.487	-19.9424						13.9406
	144.407	-13.9406						12.5288
	45.8211	12.5288						7.17725
	135.25	-7.17725						21.2505
	38.3947	-21.2505						7.59464
	30.0839	-7.59464						29.1975
	38.715	-29.1975						97.2369
	63.1249	-97.2369						14.3493
	44.1184	-14.3493						45
	28.1146	45						84.8056
	32.9373	-84.8056						14.0362
	40.9837	-14.0362						132.969
	99.1661	132.969						1.54816
	36.7914	1.54816						5.33216
	74.874	-5.33216						47.3859
	67.5335	-47.3859						1.63658
	34.8042	-1.63658						137.603
	61.9159	137.603						7.47156
	61.1532	7.47156						10.3889
	60.634	-10.3889						7.52993
	174.46	-7.52993						6.30456
	353.017	6.30456						53.3439
	53.2788	53.3439						8.57772
	179.939	-8.57772						0.835156
	340.978	0.835156						0.75884
	150.107	-0.75884						9.50948
	198.546	-9.50948						15.124
	38.0976	-15.124						3.99091
	128.538	3.99091						4.15129
	123.58	4.15129						43.5312
	54.8414	43.5312						14.8863
	81.253	-14.8863						3.32465
	239.958	-3.32465						20.4418
	116.688	20.4418						16.5044
	27.9913	16.5044						8.53077
	160.819	8.53077						14.3814
	80.0401	14.3814						14.6474
	90.4103	14.6474						1.1233
	101.407	1.1233						20.8545
	89.3495	-20.8545						0
	85.484	0						1.50744
	113.355	-1.50744						27.6211
	96.4795	27.6211						27.7585
	85.3683	27.7585						4.59681
	198.444	4.59681						44.2655
	109.656	44.2655						3.01279
	113.473	3.01279						130.855
	48.6248	130.855						4.83337
	271.333	4.83337						2.38594
	95.5068	-2.38594						32.8114
	89.8842	32.8114						8.50458
	215.081	-8.50458						15.6711
	228.155	15.6711						10.9679
	130.612	-10.9679						9.97771
	109.001	9.97771						22.1663
	28.9798	-22.1663						0.902221
	126.254	0.902221						0
	55.664	0						13.9125
	111.62	-13.9125						2.97373
	153.282	2.97373						12.9326
	137.682	-12.9326						3.17983
	125.437	3.17983						4.53777
	62.8189	-4.53777						4.65335
	171.533	4.65335						4.11223
	152.475	-4.11223						1.58017
	144.185	-1.58017						4.39871
	129.602	4.39871						12.0306
	247.983	-12.0306						1.15036
	247.556	1.15036						4.96974
	91.7931	4.96974						154.29
	29.7868	-154.29						1.23198
	277.39	1.23198						13.2405
	86.7973	13.2405						163.301
	51.8883	163.301						1.97493
	144.216	1.97493						25.4928
	166.283	25.4928						4.39871
	77.761	4.39871						22.2035
	52.6069	-22.2035						4.19625
	366.775	4.19625						0.71616
	79.5262	0.71616						4.72445
	120.684	4.72445						156.477
	92.1476	-156.477						10.5278
	114.245	10.5278						1.7357
	98.4512	-1.7357						3.28218
	277.782	3.28218						9.78241
	58.5026	-9.78241						20.031
	101.568	-20.031						14.8265
	34.96	-14.8265						167.347
	49.9182	-167.347						3.6745
	108.569	3.6745						5.44033
	62.9054	-5.44033						7.07638
	145.236	7.07638						1.95251
	175.046	-1.95251						5.35583
	31.9475	5.35583						158.199
	21.4114	-158.199						12.9208
	173.37	-12.9208						12.7867
	143.718	12.7867						31.1713
	94.0998	31.1713						13.6504
	71.6025	13.6504						0
	37.772	0						20.4563
	133.674	-20.4563						140.599
	36.0179	-140.599						5.36774
	148.758	-5.36774						9.46232
	102.787	9.46232						6.08853
	74.9729	6.08853						2.03091
	280.484	-2.03091						15.1541
	98.8618	15.1541						6.29682
	145.005	-6.29682						6.84277
	75.0848	-6.84277						9.61973
	118.965	9.61973						139.086
	39.4607	-139.086						13.1575
	157.203	13.1575						4.85961
	246.404	4.85961						9.92625
	40.3642	9.92625						3.01279
	94.5607	-3.01279						5.59934
	50.937	-5.59934						40.7321
	94.4457	40.7321						22.6199
	155.064	22.6199						17.074
	145.576	-17.074						14.226
	72.8067	-14.226						7.90716
	72.255	-7.90716						68.5523
	59.8054	-68.5523						42.2073
	57.7034	-42.2073						63.7681
	76.4605	-63.7681						1.1233
	101.407	-1.1233						0
	50.694	0						37.6476
	43.9388	37.6476						87.5104
	22.8836	87.5104						16.2388
	106.636	16.2388						14.2373
	68.7083	14.2373						155.695
	33.8106	-155.695						13.1575
	78.6015	-13.1575						0.550904
	103.381	0.550904						125.538
	34.2028	-125.538						14.1911
	89.2001	-14.1911						16.3895
	35.2274	16.3895						16.7984
	55.0303	16.7984						4.83042
	70.8256	4.83042						9.86581
	116.026	-9.86581						116.565
	55.5663	-116.565						8.88066
	225.358	8.88066						16.5044
	83.9739	16.5044						4.72445
	120.684	4.72445						23.6294
	86.7973	-23.6294						8.32565
	288.317	-8.32565						7.12502
	64.1111	7.12502						2.72631
	41.7953	2.72631						12.0173
	205.287	12.0173						170.34
	47.3899	170.34						8.87416
	270.626	8.87416						17.488
	152.157	17.488						5.71059
	59.9375	5.71059						1.36393
	41.7598	-1.36393						52.7336
	57.4546	-52.7336						5.66371
	241.728	5.66371						3.50353
	97.5944	3.50353						51.1466
	45.9503	51.1466						13.5704
	88.9616	13.5704						4.98936
	125.72	4.98936						23.1986
	45.4205	-23.1986						175.601
	38.8805	-175.601						5.04245
	33.9273	-5.04245						17.9691
	77.3278	17.9691						23.4774
	107.288	23.4774						3.46823
	65.7244	-3.46823						62.0205
	72.0359	62.0205						3.40644
	83.6438	-3.40644						2.68378
	127.372	2.68378						74.5214
	67.0416	74.5214						23.4986
	49.8588	23.4986						10.8855
	52.6351	-10.8855						1.71493
	166.072	1.71493						3.62148
	157.366	-3.62148						13.6429
	105.355	13.6429						6.48307
	44.0175	-6.48307						13.0919
	43.8826	13.0919						4.86451
	46.8869	4.86451						28.9797
	147.715	28.9797						29.4275
	44.5086	29.4275						18.9246
	36.778	-18.9246						15.2551
	45.3334	-15.2551						73.6105
	35.2274	-73.6105						142.696
	26.2424	142.696						115.56
	50.6843	115.56						156.371
	34.7189	156.371						35.1342
	32.8171	-35.1342						46.273
	63.2734	46.273						129.806
	31.0536	-129.806						7.81529
	51.1693	-7.81529						9.73945
	135.144	-9.73945						0
	57.652	0						34.5923
	35.0165	-34.5923						35.5377
	51.3043	-35.5377						13.4778
	123.68	-13.4778						15.8025
	109.503	-15.8025						13.0693
	57.1442	-13.0693						27.7585
	64.0263	-27.7585						20.3532
	65.7319	-20.3532						61.9821
	122.73	-61.9821						1.90915
	89.5097	1.90915						16.1356
	164.527	-16.1356						3.17983
	53.7588	3.17983						6.00901
	75.9614	6.00901						8.25944
	249.096	8.25944						18.8078
	144.909	18.8078						10.066
	170.612	10.066						16.1134
	46.5591	-16.1134						11.0564
	176.227	-11.0564						7.26324
	102.208	7.26324						15.124
	38.0976	15.124						8.85796
	77.4619	-8.85796						11.0702
	139.773	-11.0702						4.27142
	240.221	-4.27142						2.86241
	39.8097	2.86241						11.3988
	251.472	-11.3988						39.2594
	133.511	39.2594						8.06693
	127.5	-8.06693						5.60927
	223.727	-5.60927						8.04609
	191.742	-8.04609						7.50473
	167.432	7.50473						15.5528
	318.82	-15.5528						2.45403
	69.6439	2.45403						2.08257
	164.118	-2.08257						5.71059
	39.9583	5.71059						2.56377
	133.329	2.56377						9.68879
	41.3437	-9.68879						6.00901
	303.845	-6.00901						178.493
	37.7851	-178.493						65.556
	36.0316	65.556						1.53984
	184.951	1.53984						21.3179
	43.7473	21.3179						5.89353
	154.889	-5.89353						5.23748
	119.78	-5.23748						2.33731
	48.7466	-2.33731						18.4349
	81.7259	18.4349						12.8477
	58.1129	-12.8477						12.0948
	99.6234	12.0948						9.72758
	141.19	-9.72758						0.339024
	167.989	0.339024						16.0908
	53.7955	-16.0908						19.29
	42.125	-19.29						28.9092
	152.157	28.9092						18.4349
	125.732	-18.4349						9.05789
	69.4521	-9.05789						19.7468
	82.3762	-19.7468						8.53077
	40.2048	8.53077						16.2763
	141.864	-16.2763						11.3099
	50.6843	11.3099						17.7447
	104.365	-17.7447						4.35422
	196.385	4.35422						13.6391
	139.107	13.6391						64.6986
	60.4708	64.6986						2.16108
	52.7195	-2.16108						11.4588
	75.0519	11.4588						21.3179
	43.7473	-21.3179						29.7449
	56.0972	-29.7449						71.5651
	28.2897	-71.5651						16.1443
	39.3227	16.1443						155.4
	90.7376	-155.4						7.49586
	114.293	-7.49586						0.855097
	66.6054	-0.855097						9.03214
	348.242	9.03214						34.0193
	47.9702	34.0193						7.59464
	210.587	-7.59464						8.32991
	322.476	8.32991						13.7324
	318.231	13.7324						180
	98.406	180						3.36646
	50.7816	-3.36646						22.8737
	69.0454	22.8737						10.0279
	165.545	-10.0279						14.5889
	74.9795	14.5889						14.3961
	191.904	-14.3961						6.4416
	186.059	6.4416						16.1645
	71.4091	-16.1645						15.7086
	66.0842	15.7086						21.8014
	42.8228	21.8014						14.4067
	111.864	-14.4067						18.0042
	167.228	-18.0042						8.91984
	224.376	8.91984						93.9005
	43.8375	-93.9005						1.95251
	87.5228	1.95251						38.6598
	127.294	38.6598						6.00901
	113.942	-6.00901						13.6959
	121.748	13.6959						4.32765
	184.416	4.32765						84.8056
	43.9164	84.8056						23.9625
	48.9488	-23.9625						13.2986
	112.353	-13.2986						16.631
	79.8795	-16.631						63.4349
	42.2304	-63.4349						5.39775
	126.8	-5.39775						24.9048
	30.6855	-24.9048						4.94597
	103.762	-4.94597						10.4915
	27.2943	-10.4915						6.42875
	71.0206	-6.42875						3.06649
	55.7438	-3.06649						6.66666
	154.118	6.66666						29.4759
	52.5223	-29.4759						7.17725
	135.25	-7.17725						19.8552
	190.228	-19.8552						8.28794
	255.141	-8.28794						8.1301
	63.2578	8.1301						1.36393
	41.7598	-1.36393						1.63658
	104.413	-1.63658						5.66729
	130.854	-5.66729						22.9021
	201.784	-22.9021						21.2974
	62.9446	-21.2974						26.5651
	37.7851	-26.5651						135.603
	66.7758	135.603						10.8564
	73.8844	-10.8564						15.9454
	101.31	-15.9454						4.48461
	50.8497	-4.48461						39.5881
	67.0711	39.5881						57.926
	87.9788	-57.926						38.2338
	41.7598	-38.2338						3.17983
	89.5979	3.17983						14.8586
	201.564	-14.8586						31.3041
	86.0887	-31.3041						39.1554
	89.7302	-39.1554						19.359
	272.874	-19.359						10.2532
	295.968	-10.2532						3.27049
	34.8468	-3.27049						5.19443
	76.8536	-5.19443						6.48307
	44.0175	6.48307						32.1523
	41.092	32.1523						4.28915
	79.7433	-4.28915						20.1363
	31.7614	-20.1363						18.0042
	334.457	-18.0042						2.663
	42.7882	-2.663						8.89042
	180.09	-8.89042						11.6593
	255.765	-11.6593						47.5261
	95.6825	-47.5261						5.52754
	61.9159	-5.52754						6.22583
	109.989	6.22583						9.53664
	125.991	-9.53664						0.454719
	125.248	0.454719						2.74809
	124.393	2.74809						11.4337
	90.2572	-11.4337						138.652
	33.1018	138.652						6.74558
	279.259	-6.74558						29.1676
	48.9488	-29.1676						9.6052
	65.5287	-9.6052						12.0426
	76.2276	-12.0426						6.54629
	61.0319	-6.54629						19.179
	48.411	-19.179						20.556
	42.4637	-20.556						5.49232
	51.9264	-5.49232						9.65989
	47.3899	-9.65989						9.03948
	44.286	9.03948						17.4472
	36.4677	17.4472						12.9946
	26.5232	-12.9946						8.80171
	155.906	-8.80171						21.8014
	26.7643	-21.8014						10.2825
	228.311	-10.2825						19.2307
	90.5359	-19.2307						4.3708
	156.513	-4.3708						14.7968
	54.489	-14.7968						45
	53.4177	-45						89.2043
	71.5749	-89.2043						4.96974
	91.7931	4.96974						27.0127
	56.9016	27.0127						22.9887
	142.527	-22.9887						19.708
	70.7418	-19.708						2.38594
	71.6301	2.38594						136.397
	28.826	-136.397						61.1892
	45.3769	-61.1892						13.134
	153.105	-13.134						2.17474
	78.5826	-2.17474						38.9275
	66.442	38.9275						143.973
	54.0794	143.973						43.1524
	21.8001	43.1524						18.8861
	39.9212	-18.8861						1.94149
	58.6797	-1.94149						29.5388
	34.275	-29.5388						9.95063
	115.047	-9.95063						67.6199
	54.8234	67.6199						7.90716
	72.255	-7.90716						161.565
	56.5795	-161.565						21.3706
	49.1	-21.3706						30.9638
	46.3677	-30.9638						23.9625
	48.9488	-23.9625						34.439
	42.1836	34.439						18.8657
	209.036	-18.8657						34.3803
	45.7672	-34.3803						23.8059
	73.8777	-23.8059						7.62107
	284.812	-7.62107						19.6041
	77.027	19.6041						146.689
	41.6295	-146.689						4.31603
	105.664	-4.31603						45.3649
	110.352	-45.3649						8.97263
	57.3599	8.97263						9.46232
	78.6015	-9.46232						15.0049
	199.643	-15.0049						17.1027
	121.679	17.1027						26.3871
	143.139	-26.3871						10.6197
	48.5434	-10.6197						6.70984
	85.0727	6.70984						28.951
	53.3899	-28.951						0.372045
	153.079	0.372045						23.6294
	34.7189	-23.6294						9.38915
	127.952	-9.38915						17.4058
	262.508	-17.4058						33.2317
	68.9237	-33.2317						1.4232
	160.083	1.4232						7.94347
	43.1561	7.94347						16.7712
	151.571	-16.7712						5.62675
	202.759	5.62675						6.43474
	266.08	6.43474						6.04692
	235.897	-6.04692						27.7108
	111.155	-27.7108						0.895174
	63.6238	0.895174						9.46232
	42.3239	-9.46232						22.8645
	89.5373	-22.8645						40.6013
	36.6569	40.6013						19.7468
	41.1881	-19.7468						0.895174
	127.248	0.895174						15.4948
	104.18	15.4948						40.7108
	56.3871	-40.7108						8.61565
	33.1764	8.61565						5.9806
	104.941	-5.9806						29.7449
	40.0694	-29.7449						3.27049
	174.234	3.27049						9.01932
	190.218	-9.01932						46.4688
	54.8414	-46.4688						3.63295
	125.496	3.63295						12.2005
	112.884	12.2005						18.0605
	96.1872	-18.0605						4.8852
	116.722	4.8852						175.84
	54.8144	175.84						1.04163
	109.358	1.04163						39.1737
	138.477	-39.1737						24.444
	60.0527	-24.444						21.541
	40.6083	-21.541						11.4539
	155.172	11.4539						25.0915
	138.295	-25.0915						4.87927
	81.8044	-4.87927						2.33731
	48.7466	2.33731						1.84761
	30.83	1.84761						110.556
	33.971	-110.556						3.89168
	146.456	-3.89168						8.1301
	42.1718	-8.1301						68.4986
	70.511	-68.4986						177.207
	40.8025	-177.207						18.0478
	93.0439	-18.0478						3.36646
	33.8544	3.36646						8.97263
	133.84	-8.97263						4.53777
	62.8189	4.53777						88.5856
	80.5385	-88.5856						51.8817
	82.1239	-51.8817						1.63658
	34.8042	1.63658						49.1596
	77.5193	-49.1596						15.4222
	29.9027	-15.4222						31.6075
	45.5183	-31.6075						14.4
	75.9419	-14.4						20.9427
	86.2091	-20.9427						12.6136
	145.657	12.6136						31.4119
	152.575	-31.4119						28.2374
	60.9266	-28.2374						4.844
	58.8562	-4.844						1.54816
	36.7914	-1.54816						24.1324
	136.149	-24.1324						75.0686
	30.8621	-75.0686						2.04541
	27.8497	2.04541						50.1944
	38.8169	50.1944						10.008
	102.955	-10.008						27.3499
	32.4538	27.3499						16.3139
	84.9274	16.3139						142.651
	47.5149	142.651						32.6609
	46.047	-32.6609						59.5345
	39.2095	59.5345						18.8384
	89.272	-18.8384						36.6071
	43.3389	-36.6071						0.493917
	115.308	0.493917						12.2788
	172.936	-12.2788						30.1735
	49.4409	-30.1735						29.0546
	51.1693	29.0546						17.6501
	45.8965	-17.6501						137.726
	44.3306	137.726						15.9454
	36.1821	-15.9454						58.5704
	20.9685	-58.5704						13.583
	152.368	-13.583						56.3099
	43.007	-56.3099

## Sheet: Figure 2g
Fig 2g
		Cell number	proportion																						layer II/III		6	1			2					3	7	7	1					27
	astrocyte	121	(80.1%)																						GSTpi						4	15							5		2	4		30
	oligodendrocyte	30	(19.9%)

## Sheet: Figure 2h
Fig 2h
	slice	#1	#2	#3	#4	#5	#6	#7	#8	#9	#10	#11	#12	#13	#14	#15	#16	#17	#18	total
	layer I															2				2
	layer II/III		6	1			2					3	7	7	1					27
	layer IV		1				6	6					1	4	4	5	5	2		34
	layer V	1	1	1	9		1			5		2	3	3		6	1	2		35
	layer VI		1		1	1					2	9				4	1	4		23
	WM																			0
	GSTpi						4	15							5		2	4		30

## Sheet: Figure 6b
Fig 6b	Distance from vessel (mm)
	control	Cxcr4-CR1	Cxcr4-CR2	Cxcr7-CR1	Cxcr7-CR2	Cxcr4 CR#2 + Cxcr7 CR#1	Cxcr4 CR#1 + Cxcr7 CR#2	DAPI
	13.3333	0.860695	18.893	23.5518	0.962249	21.1001	9.82339	18.5811
	10.9852	13.2112	18.9834	14.9709	13.3317	22.3775	1.69956	25.8471
	18.3319	29.1481	47.9361	23.788	11.3182	5.87678	15.233	15.7718
	24.2399	0.981721	26.4595	20.0367	13.2873	1.54047	17.4226	29.1221
	17.4388	13.773	41.4381	14.2399	4.88904	33.8469	38.2559	20.1495
	15.0459	33.228	12.9064	36.5662	3.24191	16.9367	22.011	0
	19.6597	10.8792	0.784766	31.703	21.6888	35.7165	14.3316	18.6712
	19.8196	13.9666	5.91959	16.9151	19.0399	28.0789	11.0126	7.54822
	10.5676	20.3017	24.7715	1.93382	10.8206	0.652074	1.41654	16.0755
	5.95543	23.443	19.5804	23.5684	23.9994	21.6108	17.0741	9.63439
	14.3105	27.5661	20.1907	11.6942	1.22811	27.2345	27.7975	17.4756
	1.5423	0.842623	21.1277	16.394	40.0774	2.34195	12.8564	6.88929
	1.5423	11.3305	22.9887	11.6679	11.1148	30.6931	44.5555	10.7924
	9.4665	0.949523	28.8353	1.57137	2.4531	27.9432	16.0132	9.51755
	24.4016	0.647573	25.3437	16.9725	10.6306	15.8055	49.5366	5.90903
	3.2216	12.8282	24.7341	1.15473	6.782	30.033	22.1747	13.9214
	2.3192	14.8322	33.0668	1.86626	1.5381	10.644	37.339	14.3343
	21.4267	18.5502	19.6804	1.28507	11.5531	10.5923	16.6317	10.1336
	6.10571	1.29956	31.5374	10.4882	28.1095	15.4199	1.40752	30.8942
	8.77897	0.895412	44.3773	0.857597	2.73442	28.4498	15.1144	5.06981
	0.830267	8.1997	0.627364	16.8133	20.9098	18.0963	25.1355	29.2355
	1.17417	0.332162	23.7916	26.5716	7.28404	29.4075	16.0309	15.0338
	10.4437	11.5067	16.5182	21.3078	17.1011	1.30221	0.547017	6.34991
	8.54175	0.51732	2.14173	17.9588	18.3931	0.838493	18.9292	16.0755
	15.0429	20.5421	0.816121	16.0164	10.2585	1.00935	0.607042	15.0112
	23.6919	14.8932	19.9801	37.3391	2.03392	44.5092	13.7426	11.7089
	8.25112	14.4101	27.6334	12.3921	1.10181	14.4691	26.0397	18.9041
	15.1811	1.5079	1.13007	31.2922	0.775358	0.851319	15.6717	5.33482
	9.946	1.15485	18.7826	0.71551	0.847755	32.6691	23.783	2.25945
	14.4715	0.713328	24.3601	24.6291	26.551	16.8055	24.145	9.67049
	21.9102	30.2948	0.917157	18.8826	27.1868	7.38354	13.7746	17.6245
	11.5502	19.2415	12.3303	25.7854	21.4265	13.2629	25.1124	11.8147
	12.8371	29.4249	22.0457	13.3673	27.6691	31.0053	33.5503	9.03781
	2.4908	14.9169	19.429	26.3111	25.3575	21.3802	22.6707	7.31958
	25.9035	15.0606	1.17637	0.966844	34.4728	7.94565	0.726714	5.67091
	9.13604	10.3184	24.6927	9.058	29.7689	13.7207	18.4142	13.3877
	28.8363	23.5338	11.2895	12.6253	7.33409	28.9743	25.146	15.6842
	18.432	0.568659	26.4563	16.862	22.9276	6.37403	14.8045	8.85016
	10.959	20.4105	24.3025	16.6047	1.77792	0.560496	1.93638	15.8779
	10.0819	20.5272	16.3824	1.21039	17.0123	10.8287	19.8937	18.5954
	14.1389	6.10194	22.0976	39.2237	18.0268	8.00824	7.10277	18.4617
	23.9319	14.9916	32.1768	15.2293	1.43372	17.5688	0.778082	19.0351
	8.41982	0.768948	17.2535	9.83595	0.67592	25.2394	19.0473	10.9725
	14.677	0.362236	14.7169	21.299	21.884	41.9339	10.8611	15.2558
	2.62553	1.88747	17.4841	18.5789	15.4919	28.4172	23.4736	9.49021
	13.2625	21.9796	36.7544	2.52556	13.6373	0.89444	17.9284	34.8997
	10.5376	44.4336	22.6063	16.909	24.5626	36.5887	31.3008	1.53224
	14.7373	37.5998	22.238	6.17842	30.3561	13.1671	21.4725	5.84871
	17.5696	17.5583	3.81838	9.0012	19.476	22.0543	17.4056	4.17502
	6.11832	9.82265	24.6547	29.0932	17.7609	16.8455	22.0514	5.06981
	12.6409	0.819111	33.0877	0.591384	20.3171	12.1071	33.7361	19.0369
	6.40171	12.0903	10.1239	0.646431	6.60818	1.54249	0.637213	18.0626
	8.71676	21.1763	18.5193	22.2955	1.59848	0.921993	2.51522	18.3782
	18.2192	10.1504	0.443	10.4966	18.2833	19.1674	16.3611	15.5438
	10.7058	0.626688	24.2921	0.985206	2.59389	1.34115	3.44038	0.766119
	2.62553	26.1075	0.758316	10.9308	6.28909	0.71078	10.8646	5.2289
	18.045	15.578	20.5636	31.3788	1.0814	20.2527	18.4237	8.77349
	26.2933	29.5452	28.1656	17.1937	6.08063	0.773152	1.33922	6.81658
	0.830267	1.01215	24.8435	13.676	12.3861	20.8041	11.3253	21.1036
	9.90156	6.24361	14.4666	32.9382	31.7756	29.4003	9.71495	14.312
	14.3105	12.5246	27.3519	6.08619	40.4425	23.8839	1.0364	19.4337
	2.62553	14.1086	8.89299	16.8178	16.7466	26.6621	17.3438	2.83546
	6.76811	4.15923	17.6742	0.906014	34.4787	16.1768	18.8227	13.3063
	19.7789	0.820131	21.8897	34.5679	8.02924	0.390741	12.8604	17.6245
	6.59296	22.466	2.21545	1.10545	34.1137	3.63245	11.0193	9.9632
	17.0431	1.62644	25.7706	0.286268	8.32465	22.5644	25.0901	15.6561
	7.09779	9.52324	16.0542	23.6969	8.64562	2.91136	11.7489	13.1546
	3.52252	1.54361	9.11394	13.6331	17.2296	35.6825	18.949	17.1359
	7.41697	17.9685	0.728884	0.813528	13.517	25.5145	1.27557	0
	8.60641	14.7656	4.91467	11.7319	27.1106	38.7061	7.54124	16.9362
	14.5903	16.4628	36.4818	23.9668	17.0726	7.36305	8.76563	13.658
	4.23355	1.3462	15.1415	30.0917	8.65678	37.9828	45.8905	16.7308
	11.5502	24.3056	27.2951	1.79765	20.6627	1.30957	1.86324	14.7892
	3.98666	9.75571	12.1576	21.8572	33.5063	14.4109	22.2193	15.4248
	2.62553	0.727482	21.0149	25.937	1.19717	25.1672	15.9235	8.44287
	12.1696	6.84806	10.3983	14.0068	20.8264	0.940911	1.5001	19.436
	2.4908	15.1833	23.137	1.65114	6.44193	17.6067	12.5914	19.8402
	10.0322	21.6542	30.4817	21.0665	19.0372	18.9303	18.4763	25.428
	21.7779	22.4691	0.754332	24.3307	10.1701	10.1609	0.969539	8.01911
	20.0986	5.19321	10.5822	13.7491	31.3425	12.324	18.6318	1.82875
	18.1455	0.802506	13.8371	15.0288	0.581684	28.9631	18.9685	22.1296
	7.77985	0.550571	30.2444	15.6005	23.6988	11.8576	11.5475	0.766119
	19.7573	4.81499	18.7424	8.72623	20.0514	20.1215	10.4259	10.4525
	16.8116	1.04716	0.970418	15.0186	11.664	18.1624	27.7435	7.58256
	16.3545	18.2123	35.2769	2.44586	34.3584	17.4082	14.8415	6.64214
	15.2	13.4959	21.8413	1.33134	9.59797	0.639478	12.0702	13.5567
	5.65866	1.5979	13.1515	12.7101	18.512	0.706497	27.847	18.026
	4.23355	16.499	31.0419	28.0145	1.08694	2.50358	6.68474	21.3891
	8.09482	34.3725	15.5402	24.5206	7.10197	0.795972	1.36271	15.8833
	12.2839	8.61137	42.0136	8.04891	33.7588	8.33217	39.1939	4.75877
	1.17417	1.23016	25.629	0.519987	27.9514	0.967842	15.5201	14.056
	32.3813	10.2524	31.6615	14.2291	26.6718	18.8197	16.9659	23.8842
	15.8285	16.7824	9.61076	14.9224	20.9813	23.1677	19.694	16.6759
	24.2887	13.0241	1.20053	0.886946	1.72349	19.1436	0.853056	13.7786
	6.54931	4.18762	23.1247	0.783967	9.36101	2.89675	0.615468	18.4343
	14.067	14.8126	43.2387	12.5539	26.5038	0.273229	41.7363	21.4038
	23.9487	2.99146	10.7109	7.28852	12.3197	23.2132	8.67818	12.4996
	1.17417	15.2782	1.19788	12.2628	8.33723	1.27842	1.19815	32.097
	6.99871	6.99769	31.7796	9.95613	10.4116	1.32166	2.54869	17.9594
	7.47619	23.5805	31.412	10.3985	19.5022	0.445206	42.0836	24.7326
	24.3977	0.168126	14.6061	9.88596	23.5395	15.7475	9.67814	21.3203
	22.8364	0.888157	14.9045	1.22199	8.2557	3.05649	6.86263	14.0532
	1.17417	10.4143	32.2155	11.009	22.6865	27.8403	35.5022	18.1822
	2.62553	3.10305	18.6848	16.3593	19.8532	0.815761	10.1806	9.23289
	7.10402	4.20915	18.0947	27.5925	13.4086	0.382618	13.1474	17.5461
	13.4688	17.5614	23.3569	20.0582	21.1227	20.0893	35.1674	25.5731
	13.1036	18.0243	13.6942	17.7318	7.94529	23.5895	23.2204	23.357
	26.1391	18.0121	12.348	12.0446	11.8994	20.656	13.825	12.8251
	26.5884	12.6009	19.5866	9.27989	13.0699	27.8768	17.8792	3.65749
	17.4372	21.0135	34.3223	20.2106	27.3829	12.3952	23.6853	13.3723
	11.8356	9.91428	27.9776	15.7727	30.3591	25.7063	17.9955	10.4525
	9.02918	19.2947	35.3374	10.6043	30.8402	9.59575	31.9512	12.7387
	31.2384	23.9419	28.4555	8.64832	12.2746	1.25081	30.0456	25.8666
	14.3217	16.5743	28.0994	5.35736	18.0229	7.0941	27.2689	12.1856
	13.0501	14.1566	0.910865	20.0217	3.17828	0.444811	36.1856	9.00459
	9.05113	13.062	12.0535	11.1055	5.63689	23.6581	19.543	4.0388
	21.4336	1.3068	33.9217	10.7882	43.6023	1.26641	14.9342	15.4636
	34.1905	9.7793	9.87615	0.811944	36.394	36.8934	19.2191	24.7753
	8.12313	10.3914	24.8277	15.3792	16.1043	6.46142	1.50192	27.8799
	12.4208	13.1587	0.890535	11.3643	5.37244	18.262	27.1741	5.30666
	1.17417	19.8163	26.1426	1.42642	3.37855	11.0541	20.7048	11.8261
	11.5643	13.4202	12.7509	22.4362	0.975348	4.56938	1.40459	29.3145
	18.7561	10.9367	9.54354	13.5146	15.2201	15.7147	15.3644	35.1203
	9.13604	19.8631	11.4049	11.2932	7.71773	18.7242	28.2036	11.3502
	12.3286	20.4968	1.32842	0.646038	5.74361	18.0213	28.3505	1.53224
	4.35005	0.585424	22.3158	1.0479	25.0294	20.6912	17.4379	18.0756
	37.0735	18.4209	21.272	32.0426	34.1368	0.565672	14.5718	24.7258
	9.62511	16.84	0.99444	13.9712	4.00979	0.316792	31.2324	12.7246
	2.62824	6.90687	18.6717	25.4417	10.2193	9.19239	30.7722	31.7742
	25.4798	13.6432	14.0722	21.5573	1.83479	4.43707	41.7549	9.48862
	3.04274	9.48586	1.13397	18.7272	23.0508	0.608862	16.9124	5.85446
	18.1155	12.7122	24.2486	17.1739	19.7422	39.0729	33.5268	35.5261
	9.47626	28.28	17.1026	29.3193	8.92456	23.5099	20.5701	7.16595
	13.2509	0.733832	32.3394	11.5168	9.60329	1.62265	14.1029	13.5567
	14.1888	9.5279	42.4591	24.5363	5.19836	6.97488	34.2273	24.0075
	1.17538	15.0458	19.6905	28.5867	23.2884	13.025	27.02	25.508
	32.4131	25.1874	9.64492	14.8793	9.43486	1.57571	11.2314	5.47005
	13.0494	13.3102	0.901919	14.4108	18.409	35.3575	5.47194	8.44287
	18.4423	0.677918	14.2048	43.9562	27.037	14.9692	0.818093	13.8255
	15.8132	10.6046	11.5719	24.52	16.181	6.04595	0.979325	19.3381
	2.11041	7.96812	26.9754	22.7511	35.31	21.1483	2.47881	12.5682
	20.995	0.640492	33.42	23.9982	19.0081	35.4312	13.9165	16.259
	1.54322	18.3927	15.5362	32.6761	16.2521	5.57772	34.2776	10.2747
	18.1529	6.6723	29.0685	22.6533	10.596	21.1066	0.845254	9.91494
	3.98844	19.9229	28.5676	13.5179	27.3305	17.0424	10.5058	23.2475
	25.2551	12.0398	0.724432	19.0808	11.6123	36.9378	1.74612	15.9846
	10.8098	15.7086	21.0159	0.957145	41.9888	15.6051	35.344	24.9969
	7.3294	8.61544	1.72186	24.2916	25.0526	19.5837	18.267	23.4631
	9.62782	8.71835	15.2254	13.7454	19.6421	11.596	21.4117	25.0719
	25.3085	11.8737	47.5546	1.05054	1.48411	36.9222	1.63874	21.4567
	12.2615	13.9574	17.4849	13.9942	12.8193	17.2714	12.1745	22.0049
	26.2696	1.16978	6.83781	0.969771	1.21748	19.2374	30.564	19.8299
	21.2751	0.755321	29.9202	19.2405	17.1818	23.9363	1.31298	1.66053
	15.8448	14.8774	0.954784	4.63689	1.39802	0.257231	11.782	26.2471
	11.7881	14.4937	38.9374	31.9961	10.6299	0.498309	12.7174	9.19343
	24.7417	20.2985	0.485686	25.5705	13.5984	39.5868	15.4692	2.80401
	12.5345	13.1528	24.1596	19.5221	40.9331	22.4872	27.3118	9.3934
	32.6477	8.0715	18.8792	22.4832	1.23605	7.8042	4.57592	19.1794
	21.5638	13.1823	16.9909	0.325269	3.72911	19.7519	10.2871	14.9448
	14.1535	5.43711	23.2814	12.2045	2.72382	9.84868	10.417	10.408
	20.764	13.8096	14.4664	23.2016	17.3839	20.2351	15.7668	29.3778
	2.62824	23.9475	7.50393	4.82729	21.7109	2.37056	0.995406	25.1746
	13.4732	12.9027	25.7857	29.5229	14.8486	28.8906	14.9159	18.1118
	15.8015	15.8357	1.13417	24.0952	23.8776	4.1333	1.12771	35.7428
	20.3878	15.5225	22.8434	22.5362	16.5076	1.00162	11.2878	11.7417
	17.5651	6.88352	24.7486	25.1925	13.5346	15.3765	1.36105	8.01911
	23.6209	21.8248	9.27026	18.2777	14.02	27.637	20.3228	2.47016
	18.044	19.4681	16.349	13.1727	11.5239	0.877787	0.873863	38.7254
	8.13442	4.03524	44.6336	10.2143	16.1817	28.1808	30.2782	1.53224
	19.3801	13.4913	33.9408	12.7143	7.00391	16.3444	21.8193	36.6246
	8.52307	20.7541	1.66997	25.357	10.6268	8.70989	15.092	16.7824
	14.0865	5.8868	19.3778	1.08269	10.6362	8.03297	9.98087	13.2843
	10.3954	13.9208	15.994	22.3949	7.75323	21.7493	17.4481	23.0435
	12.6409	8.94767	24.9218	35.7088	12.468	0.667513	12.6378	12.9918
	18.1723	15.3094	27.1959	12.8854	8.4246	19.7539	0.962937	16.2092
	5.87415	4.55177	19.898	11.463	2.74892	11.3042	13.3736	28.3299
	20.9475	7.56893	0.757674	11.889	38.0936	3.59763	27.5443	16.7118
	0.956261	7.23446	10.6043	1.15121	36.1193	0.91191	30.1853	9.99261
	22.5507	26.5517	17.3887	24.7598	18.3593	19.5667	19.5025	27.8375
	26.0096	8.76631	37.3435	19.4715	17.195	12.4252	22.9821	15.063
	14.1499	10.3075	20.4849	0.76532	15.285	1.6842	0.743847	20.796
	10.8002	7.42342	15.2951	23.6754	19.8376	14.2289	22.3987	11.7417
	1.29975	13.961	24.5664	18.302	18.9048	1.88648	23.4954	6.49978
	11.6074	0.616111	20.1552	0.861849	37.4455	0.527478	6.26021	15.0112
	19.4164	29.0054	6.57093	10.4009	17.6265	13.7315	25.6514	13.5195
	8.49569	25.8189	15.8512	0.390138	27.0841	2.99235	19.0796	16.4906
	28.9346	11.6698	34.0059	0.942118	13.7257	13.4029	1.6363	26.295
	1.17417	22.761	13.309	0.143398	21.8419	7.51046	26.2103	10.3376
	4.15133	16.4433	0.300581	0.927762	1.60453	8.17916	15.2435	27.1782
	10.1972	3.60404	1.1866	1.88857	2.26634	7.22182	1.4353	22.7004
	9.35081	35.7179	17.0084	11.19	1.66552	0.883974	1.10907	9.03781
	15.8285	27.2481	24.3097	0.742824	5.69474	0.652088	8.32089	17.9594
	6.59296	22.931	0.632983	12.8089	0.479494	17.5748	32.3922	6.52279
	14.5	22.4655	13.8038	0.490174	24.9958	24.9136	11.8147	9.95154
	0.830267	13.5869	32.1711	0.365568	13.4748	11.0109	4.44746	5.98714
	10.9241	24.7057	14.1195	18.4324	14.5392	4.75339	0.864918	24.2096
	15.3593	8.63515	0.542887	23.594	15.272	7.6516	1.97495	9.95954
	11.7071	7.30928	48.9659	12.4958	17.3471	2.90546	14.824	24.1678
	17.793	22.5767	17.7498	10.8879	12.7872	24.9438	1.17516	4.0388
	2.3192	27.4025	0.41975	17.7598	17.4967	8.90657	9.3005	4.36684
	8.41982	26.7971	0.936994	14.42	11.8073	13.5173	15.35	25.1401
	11.1222	3.46315	5.56457	6.49084	5.97457	18.2425	6.4835	10.4525
	15.9705	8.36405	18.121	2.70606	16.5021	13.7396	25.0856	6.07986
	13.1153	17.0812	21.2249	0.888317	3.14782	15.1195	8.53607	25.3238
	6.55156	20.6592	23.7329	0.950468	12.6849	22.6444	8.52422	23.5073
	9.37515	10.5101	11.7742	17.7332	8.3675	15.8288	21.7636	8.03358
	20.4425	0.47827	1.21455	22.7358	9.50333	14.1925	19.7187	24.4546
	13.4134	6.58869	1.0131	0.905291	16.8396	24.8518	10.3403	19.1259
	7.74787	12.3067	32.1171	7.46709	1.03382	2.08118	12.855	13.5231
	7.10402	23.412	46.381	1.07708	29.562	17.3273	12.3204	5.21192
	29.3065	13.2746	22.9481	21.9572	25.9866	15.0708	18.2595	13.1005
	10.1423	9.99185	1.24604	1.33135	20.8839	8.15258	18.8243	8.66693
	14.1145	3.21834	0.977522	11.2998	20.2328	12.685	21.909	6.06073
	2.3192	0.909016	35.2064	13.2401	20.895	14.5334	5.22089	2.25945
	1.17417	0.123654	0.990171	12.6508	5.69027	15.3043	0.963291	14.2701
	2.41777	13.0833	24.6925	6.71999	30.3098	21.5857	15.1196	19.8671
	10.8714	18.2771	1.20313	1.00933	32.425	17.2158	19.252	25.4908
	14.7333	40.3865	33.6682	1.36008	5.96301	1.66033	17.0109	13.2137
	14.4363	26.5218	24.0658	7.13553	18.3773	21.427	17.2762	25.2008
	13.825	10.2239	16.9269	15.7618	32.2915	26.2384	19.3896	17.4824
	29.4482	8.10891	46.4258	1.28545	23.6899	19.9951	24.2424	19.4563
	18.809	4.26932	0.877247	0.682894	1.29247	9.39611	20.8748	13.2843
	16.0792	29.1739	18.379	4.09077	4.52578	19.525	19.1327	11.3418
	1.17417	18.074	16.8036	11.213	18.3662	12.3898	1.56864	8.33794
	21.6357	18.9909	1.56463	15.5353	11.5945	18.0307	15.0324	14.6392
	25.9258	0.331283	1.07408	36.4606	24.1905	15.7742	14.2639	32.3549
	0	6.11268	20.3151	13.7083	12.148	13.4391	10.517	5.06981
	3.52252	17.8529	16.6268	20.841	17.0355	11.6514	10.6689	0.766119
	8.27983	7.51069	30.4499	12.9259	12.9824	9.58887	0.424881	27.0299
	7.34322	7.0405	0.462418	0.625627	24.209	19.4567	24.5863	13.5673
	29.0162	26.4147	0.68823	16.5343	21.049	21.2472	12.3721	25.5645
	3.98666	13.7108	20.6112	13.1295	25.6001	5.44289	4.78479	9.67049
	4.68219	0.969985	20.4861	16.0273	18.4978	14.0876	21.3314	19.2688
	14.1743	1.15962	0.706737	19.654	10.5543	0.771217	31.6578	16.7118
	19.35	6.98563	42.0628	1.02126	34.8063	1.7853	14.1836	16.124
	1.5423	8.43726	9.51681	0.722539	9.01217	7.84926	3.93924	22.3533
	16.7468	12.3426	7.1848	8.88918	5.06683	16.5315	3.31586	10.4127
	1.5423	9.96225	34.1461	3.86967	1.80886	26.6989	32.6493	24.3644
	9.61905	23.0186	21.4934	19.2995	6.15851	15.3334	1.09626	10.6292
	12.8371	30.9972	36.1028	21.0029	43.9918	14.3807	29.8164	20.0938
	18.6618	26.9716	42.8678	1.02278	41.8466	19.5465	26.8093	31.5831
	25.494	19.0054	18.5077	2.46041	10.0742	22.8672	10.8101	27.0479
	12.3941	20.5555	1.32546	1.28188	29.6499	10.4305	8.27052	29.3592
	30.5155	16.1487	8.44093	7.1324	7.45287	26.242	1.21401	26.5625
	26.3375	15.9104	0.369497	22.5314	5.79315	19.2299	20.3603	9.13169
	16.0018	14.5004	2.19012	14.5496	14.4089	38.2346	35.0516	33.1764
	5.95543	2.84578	1.29315	11.3022	15.5198	26.7426	17.0846	14.1876
	11.8941	25.0496	10.3261	15.5895	11.4186	5.14458	27.8847	19.8377
	1.5423	10.6943	5.97497	12.8727	22.0993	10.07	24.8385	26.1445
	17.2809	5.8312	13.3471	0.835448	15.0846	21.3632	44.0293	1.53224
	18.0955	43.6783	15.5258	0.859386	2.05108	26.1618	4.86783	7.10769
	26.7482	31.0601	11.7471	0.445447	22.3756	28.8466	19.0595	20.9051
	3.2216	5.44791	11.8759	9.63994	9.32018	13.6076	17.2006	29.681
	7.44146	22.0398	0.650659	0.522054	2.58887	19.7732	33.6451	9.49021
	33.2407	16.4622	38.5214	0.923574	17.5017	0.255925	36.1091	9.49021
	17.1545	20.6086	5.88992	34.2102	24.728	21.582	30.8868	15.258
	12.349	14.4425	17.6881	1.33675	20.5428	19.4291	16.1015	16.4357
	27.2489	0.988245	0.853193	11.6901	1.53043	21.2573	1.45714	9.91494
	6.99871	28.2301	12.9788	25.2042	0.813513	19.9747	0.933576	25.9689
	7.77985	24.3249	39.7433	0.83557	13.1093	17.0132	23.7141	21.5014
	14.2441	13.6825	0.845915	1.21096	19.9643	1.49777	13.404	15.0224
	1.17417	1.3568	34.2374	36.0248	18.0526	17.8334	5.38132	31.7818
	21.35	24.7473	24.0215	16.3626	11.5738	2.56846	17.139	19.9264
	27.665	34.6697	21.8944	0.611276	37.0754	38.0361	12.918	13.0594
	9.66479	15.1609	40.2728	6.51902	34.0046	25.2068	3.1681	19.4255
	15.4459	20.4043	0.714921	15.0147	10.0677	18.6268	27.0767	6.68617
	16.1322	2.20064	0.583449	0.405425	34.2376	0.424933	18.3378	29.4198
	14.996	0.956873	27.4567	14.4807	0.779694	22.2057	32.9261	3.8608
	6.11622	31.6333	1.31581	29.9567	15.693	20.6695	17.7659	29.9308
	1.5423	26.2702	11.2858	32.8245	10.679	0.488731	22.3542	7.68269
	11.7772	4.12503	8.42768	20.5097	19.547	12.1795	23.8526	13.475
	18.4586	18.123	16.8978	22.7798	34.5487	0.763407	16.2247	13.8255
	15.5147	31.912	12.1146	20.7903	2.96759	8.12177	31.2026	4.0388
	18.1585	17.3562	13.954	17.934	10.5924	4.94094	9.10216	39.4233
	8.83407	3.66376	14.7965	23.1207	0.584426	0.236459	34.5313	18.1045
	5.13602	23.6733	20.1966	30.7861	7.93862	41.4402	0.629802	15.1969
	18.3787	6.44034	23.6454	5.26627	3.47935	35.9249	13.0116	10.7302
	9.01297	23.311	1.13611	11.6993	17.3789	1.9105	12.4753	23.8077
	1.17417	0.47503	8.9367	0.721551	17.4832	2.73874	27.2927	16.6053
	18.4983	13.682	0.881091	11.1153	37.2219	23.9313	20.0211	18.2901
	1.17417	2.30451	24.2936	0.939599	5.28937	41.0377	17.7176	4.75877
	7.51839	36.7893	0.912126	23.6911	16.6926	13.3342	17.1571	23.8825
	17.5386	6.70315	1.32096	30.7599	8.22704	8.46846	1.65174	40.1889
	20.8535	12.6408	1.86189	1.2027	31.9131	31.4789	20.8051	7.8453
	3.66172	15.271	20.4175	9.47006	11.9449	12.8916	26.2932	6.03596
	10.7456	19.2157	20.852	16.6125	10.4882	21.4965	10.2789	22.2569
	14.0246	13.0841	11.9387	1.0026	16.3758	21.2336	21.2399	16.0045
	1.17417	17.3024	0.78198	13.4947	5.44321	6.63735	9.71262	26.9739
	2.3192	11.9148	1.621	31.9961	15.5891	0.620543	24.9151	27.6246
	28.2926	7.06431	0.952561	7.25355	10.9579	0.713854	27.4947	6.97879
	18.9694	2.32687	5.40568	31.4785	14.5002	25.2716	18.3804	18.2901
	21.352	12.2956	18.6877	1.26104	1.25057	27.2602	8.40551	21.0681
	12.6757	17.8421	0.867474	24.2824	16.738	23.5901	41.2333	23.1657
	26.2555	31.778	18.7182	21.564	2.64694	0.938397	19.161	2.25945
	15.7969	8.4705	13.0697	7.89204	20.4302	0.613813	13.6489	20.1162
	4.35005	5.85723	25.0689	1.28981	35.4387	15.5011	2.70452	0
	34.8514	24.4897	11.1154	0.999168	17.1002	31.2531	16.4093	9.49021
	1.17417	23.2554	15.3422	16.7419	30.1963	17.0431	21.4231	18.3627
	18.029	0.751255	0.839929	0.572153	6.74516	11.9249	28.6226	9.85772
	6.95972	10.1711	0.593347	0.805555	7.47087	13.6426	36.803	12.3508
	15.048	8.24079	20.6536	9.30023	9.88398	31.2738	8.37794	0
	15.1797	32.6631	11.4178	6.05768	8.44863	1.12819	1.76541	12.0889
	1.17417	16.5462	28.578	18.9514	7.36265	17.5737	47.4616	12.0504
	20.3213	19.6389	17.5908	26.1128	4.65355	21.9333	49.8444	12.5633
	12.7249	21.906	1.52114	17.0803	17.6263	20.4775	12.7727	18.2579
	13.8105	7.60427	23.8596	3.3843	6.09294	8.50835	28.4036	27.0424
	15.2883	28.1198	2.64889	29.8359	30.7832	1.98913	15.2655	9.45277
	27.302	32.2131	23.3886	16.6328	1.79945	14.2872	15.1572	21.8543
	25.198	1.1413	27.0434	10.5973	1.38037	23.8795	32.0328	17.7409
	10.3389	14.525	38.2723	1.02927	10.9638	10.5368	23.6418	16.2122
	34.0213	10.8966	15.4769	16.9423	14.7447	24.404	11.7683	34.456
	12.9907	0.933017	7.93691	9.91536	12.1442	14.7408	8.11944	1.66053
	2.62553	12.6214	17.0317	16.9696	30.1359	7.75073	17.2214	16.558
	11.5643	5.40237	0.842225	17.1622	8.11024	0.695712	0.762534	15.0231
	15.7797	13.9866	26.6149	0.243381	45.2722	7.9298	16.0996	18.7071
	19.0723	24.5935	9.86735	0.754791	29.81	34.8502	2.32464	30.3406
	1.5423	14.3572	4.81498	11.1821	9.61888	18.8025	24.2765	23.38
	22.8203	32.1036	0.398466	24.2362	9.2912	10.8833	1.2668	21.1036
	27.7836	14.4236	0.810113	39.424	7.78476	35.683	24.2098	10.6133
	5.13602	21.5135	14.225	0.910173	6.24157	10.3913	20.9081	12.714
	13.4459	15.7782	11.8641	11.398	0.557087	16.5895	23.758	6.34991
	13.1036	16.6455	16.2425	16.9977	38.422	12.4865	27.9252	3.48545
	1.19743	12.1552	30.5571	0.444208	5.1448	1.13248	24.5815	3.28591
	24.3128	1.18799	1.05345	1.14017	21.1706	2.08286	7.60817	3.65749
	8.09482	20.1753	16.2538	17.5076	2.98859	30.4661	13.2186	20.2792
	15.9898	6.84248	0.623117	1.11937	13.7064	18.0361	17.5255	0
	8.12655	21.6105	1.01166	39.9765	24.6967	3.38325	19.4692	5.33482
	4.78471	19.6041	6.82498	1.09209	5.72733	0.684229	18.4289	12.1929
	11.8426	29.4081	17.0886	27.3301	1.31153	7.65099	30.9687	15.3285
	1.17417	39.3319	8.93302	21.3623	10.5377	12.9765	43.1292	18.6953
	13.3239	17.0883	27.3257	26.3312	26.6862	19.4283	25.9709	18.3387
	1.17417	14.5773	18.6397	10.4956	20.3663	10.0238	15.625	18.036
	12.9443	22.6092	8.36621	22.3626	5.0476	29.52	35.7694	11.9743
	1.85653	24.501	22.8085	8.01951	10.9228	0.542542	33.8964	22.6614
	2.62553	27.1001	19.8528	15.8406	22.0364	1.41478	21.9302	2.80401
	5.95543	9.52903	0.884776	10.5492	0.635538	17.9465	23.7802	17.1359
	21.6679	10.209	0.531579	1.12575	1.10637	19.3744	25.2924	25.8783
	18.1683	10.2874	30.2188	14.6446	25.5911	11.0604	22.7632	7.50109
	14.1743	22.7888	38.4095	32.2796	0.959235	1.96729	2.22733	8.03358
	18.1574	18.7395	35.5718	0.788248	23.5196	10.2031	19.8982	33.975
	21.9582	20.146	7.95729	18.4733	1.21823	20.6264	2.25628	8.0708
	24.2972	14.5179	11.3406	32.4992	22.434	7.59636	16.9458	15.0058
	16.2498	5.01634	1.02792	21.7709	2.46803	16.4439	14.5705	11.6206
	1.17417	31.4653	19.8008	42.4158	12.2893	15.2535	26.0281	2.25945
	11.6895	7.21964	14.991	26.3798	21.4972	1.02768	15.5651	1.66053
	4.23355	10.2786	0.9631	7.33564	8.9351	5.72569	20.335	12.6726
	27.9971	15.2927	9.65833	0.592226	7.33221	15.8144	16.7812	25.8548
	23.9235	33.1211	12.3234	12.7454	0.819606	2.34273	17.8164	1.53224
	10.7456	23.7418	0.474417	23.5872	16.7631	9.84588	25.2786	7.50558
	15.9705	9.23016	17.2228	10.2951	14.877	0.315978	12.7593	23.9719
	19.7573	13.1964	12.9641	21.5928	26.367	0.676794	23.873	5.48624
	4.84125	0.574979	30.1871	13.4645	12.4236	25.7847	26.13	0
	13.0281	1.39345	11.8087	1.75669	35.0342	10.3227	32.2773	2.83546
	7.47619	30.5237	18.0644	33.5987	12.0394	18.2311	28.4046	22.7004
	7.93983	35.6538	17.4223	1.19744	16.4886	12.816	0.760611	12.9085
	1.17417	1.15203	11.8502	6.65409	12.2176	13.4902	35.6517	10.4271
	25.9437	24.2882	1.0507	23.3978	7.54278	21.6927	45.1497	10.3588
	14.067	11.6418	9.41895	42.3736	36.0391	16.771	11.9281	21.4346
	20.9961	8.72558	16.6544	6.74276	7.54894	0.703043	34.1348	19.9023
	16.4638	24.1802	18.1256	15.3915	4.2639	15.5357	30.0523	15.0112
	25.6639	19.5913	14.1945	6.41668	5.68953	18.3796	0.497514	7.22203
	24.9393	17.4625	22.7155	1.47169	0.661098	21.546	14.8848	15.2114
	1.17417	30.6052	0.698099	22.2955	12.4728	1.30392	17.9955	16.5821
	9.35081	7.92788	18.0196	1.12305	14.5354	32.0208	12.1887	12.6347
	21.515	21.555	0.588559	1.03693	24.5603	0.880585	13.4651	5.73203
	17.5812	15.8087	0.576021	7.83451	10.618	13.2419	28.4088	0
	5.87087	28.3582	20.149	8.40833	15.1617	15.399	31.6688	13.4408
	14.1743	0.683409	17.3418	13.786	10.5537	24.82	20.3953	14.2154
	11.9471	6.03938	1.29679	14.4599	12.3312	19.3955	20.8986	10.1336
	12.7399	32.8876	20.5454	0.64504	8.44411	12.8317	36.0786	6.81658
	15.4234	0.882871	8.7327	19.5355	29.2739	0.348513	0.629016	15.7395
	20.1169	17.6667	25.6685	10.2692	10.2908	19.7803	0.734475	27.167
	2.20961	11.6624	0.905508	0.726665	1.20348	10.9207	19.4884	8.85016
	13.4606	22.1363	8.58917	14.923	15.2708	1.4832	33.511	22.9082
	15.388	16.2027	14.7672	5.58056	19.4798	20.1894	41.3311	13.7339
	1.17417	24.6431	31.1111	22.5993	6.16073	11.092	23.3248	11.9988
	24.4219	37.0776	13.099	19.2092	16.9698	10.252	16.3349	9.99261
	24.153	10.8461	22.0377	20.7878	2.6802	23.9655	28.9533	5.67091
	17.3773	5.87034	1.18791	8.61066	9.42833	2.20319	23.4951	1.66053
	4.0507	9.92756	8.48912	17.0237	17.8471	7.4024	1.92634	15.7744
	11.9243	0.8663	8.94401	25.7587	1.20645	1.1064	25.4534	9.9632
	11.736	17.0547	12.1252	17.2034	9.65435	7.41571	0.927604	11.2441
	1.17417	30.3497	15.7106	0.510316	28.2027	19.2341	15.7411	0
	17.4554	12.1147	23.4911	23.2615	10.4534	2.40052	12.6193	3.48545
	12.0333	6.06468	26.9466	7.86156	19.4835	0.498325	0.579342	26.0826
	1.17417	23.535	19.3222	8.40913	12.303	1.01945	13.7032	13.8176
	1.5423	5.46916	18.7496	32.8858	12.8783	18.5212	0.937958	19.483
	15.571	10.6474	8.10285	1.20655	1.218	11.6067	1.84862	25.0689
	10.8714	27.9932	0.952956	18.5019	17.4064	11.6025	26.1487	16.0672
	22.7606	15.8101	25.6533	14.8078	22.7911	21.696	30.7752	9.85772
	1.17417	23.7159	17.1409	36.5462	5.50692	12.8771	1.3689	9.03781
	19.8379	22.7407	11.0498	29.2874	12.8981	14.1015	12.5297	21.6988
	21.1069	17.3829	23.1079	0.923156	10.4223	0.273122	5.73281	13.8898
	14.0779	10.0102	13.7077	1.19247	15.7476	17.6031	24.096	11.8413
	10.8254	16.8257	8.46304	0.448124	1.72687	14.0854	10.8408	33.2339
	11.2078	9.49779	1.24971	30.4535	3.98926	25.3973	1.07929	16.5821
	21.3793	9.08244	19.445	1.21675	29.4323	14.049	4.62238	42.1529
	31.501	17.4104	0.748533	24.5794	0.614897	14.6298	27.3392	18.4658
	32.5297	8.29569	14.141	0.906375	16.1855	24.7894	17.4595	34.3295
	18.6066	20.1764	18.4443	9.38524	23.3094	12.5782	21.4412	28.6326
	18.2555	14.3833	35.6842	36.8685	7.0186	10.0907	0.410725	40.7182
	1.17417	18.4286	0.301355	0.525031	11.1311	1.12568	20.1897	12.1215
	22.8859	0.859563	43.1396	19.0509	7.92002	32.0899	11.8144	26.5998
	13.6483	16.077	1.53365	26.5251	16.9855	15.1082	1.21667	29.1614
	19.2051	15.3148	0.882489	16.0169	26.9307	1.13525	13.3494	17.6434
	10.6023	18.5357	0.813065	16.2778	2.27814	0.674368	19.1235	2.80401
	1.17417	9.85995	13.0378	2.20215	9.49356	20.6173	30.7205	22.4321
	28.9868	15.1882	7.8758	17.343	25.0266	12.6414	1.77576	17.0271
	14.7373	21.2905	32.1771	15.9777	43.0805	1.30522	10.2814	9.34219
	7.47619	7.42763	0.390479	3.83075	15.6236	16.0648	11.1307	21.6988
	15.3545	10.8134	1.03507	16.161	33.2314	8.96584	1.03258	19.3288
	16.3849	17.3145	15.1504	34.7933	23.2157	10.7901	22.1665	13.4517
	13.4363	18.0937	34.0877	0.813108	15.9452	17.2524	10.1962	21.0629
	12.3468	16.4502	10.6647	0.983599	15.7171	15.9968	22.285	21.4681
	18.618	9.22026	7.3711	6.71014	11.7637	18.6431	11.0949	19.2324
	23.0252	38.6124	15.7394	20.5881	24.4787	9.62907	0.548048	5.06981
	7.4724	14.7724	1.21154	0.995501	17.3176	26.1878	30.1254	2.25945
	2.62553	24.0154	1.39833	35.1751	5.95426	0.456166	20.0794	13.5637
	9.18822	24.2164	18.0479	28.7578	10.8915	21.648	15.0395	29.6986
	21.1823	14.4471	25.939	21.8173	4.37572	26.0016	14.3679	22.5945
	4.36981	14.559	14.0503	8.30913	15.9519	0.704561	31.0372	9.03781
	10.4711	13.5722	0.589169	18.6016	3.1327	14.4697	23.2504	18.5811
	16.9331	18.7182	27.1385	0.948564	12.3352	0.637891	30.0733	11.8488
	12.3769	1.55632	23.1635	12.544	30.5251	1.35857	0.878592	12.0859
	1.17417	17.8578	23.4692	1.55671	26.4818	19.8721	31.0102	8.60462
	9.05113	19.3133	27.6393	15.941	5.52618	28.5742	1.43856	14.9924
	21.9521	21.6723	0.965818	14.4482	28.8099	20.3497	9.636	23.703
	11.5369	0.840255	15.1928	24.8314	21.6875	0.52576	14.6511	23.7181
	8.18064	0.96366	39.4039	1.64475	6.6359	23.8132	14.6201	19.7766
	12.1533	18.0921	13.15	11.2099	1.70018	1.2657	1.1151	12.4234
	11.0086	5.35763	24.1005	26.609	24.6593	20.5505	8.81352	16.623
	21.1913	39.4869	0.523785	24.7952	5.20287	10.5576	17.6972	21.8388
	22.657	32.5362	12.9621	21.8448	11.058	11.4572	21.2194	19.9846
	9.37515	21.0866	7.87141	3.44643	6.35364	3.91119	30.1626	29.2352
	1.3261	1.00061	18.3888	0.84784	22.8295	12.9146	28.2271	4.01679
	20.377	14.4345	16.1739	27.5579	23.2691	12.0487	24.79	0
	12.4816	18.1227	11.8741	8.03125	15.5329	19.2949	38.1533	13.0723
	9.92306	21.6131	0.916298	16.7205	40.142	0.964748	20.6949	8.03358
	19.0467	13.8572	0.299196	14.8229	1.31694	22.3757	24.4287	15.8193
	20.7079	15.268	19.2457	1.10619	10.8944	0.645981	8.71798	5.73203
	6.27184	1.65981	14.5819	20.2601	22.5573	7.59342	21.8995	10.2327
	17.6335	8.32661	12.0988	25.3017	4.99381	15.3672	16.9866	14.62
	8.88233	13.9941	1.22741	18.0054	42.195	11.8891	24.2815	23.5217
	11.6856	25.7143	11.5886	12.106	16.2869	26.5379	2.48987	18.6632
	13.2078	28.6608	23.5511	10.0244	20.2463	15.9651	14.3032	7.16595
	1.38363	19.6353	11.0779	6.28721	11.2512	19.1586	0.919992	6.49978
	19.7057	7.19635	9.3752	19.0289	6.70783	21.3676	14.7182	4.5189
	7.77216	26.0445	38.0455	14.562	1.2229	34.4396	11.9762	9.13839
	29.9673	0.414316	18.1883	6.34862	17.0021	9.65531	25.4499	19.8044
	0.827357	7.8379	14.454	13.7621	13.8256	14.5394	11.5723	5.47005
	30.0856	12.071	11.4251	17.3688	5.76373	0.220268	32.1846	2.25945
	0.62885	1.6188	26.5948	1.01288	0.459249	22.0379	29.128	9.14373
	13.386	11.7618	47.2157	12.0915	13.7395	11.8547	22.6151	9.00459
	15.1872	19.9441	12.2509	23.1945	13.5956	8.24189	29.5484	10.1296
	9.82728	18.3111	12.6338	15.5321	11.6714	3.9925	25.0541	11.9085
	17.6442	15.0664	8.33779	12.4689	18.8905	24.3029	13.3308	16.4506
	1.17573	14.1275	30.0895	14.6463	23.4816	18.3362	11.499	10.4238
	8.31169	3.2392	23.4323	8.24038	1.77314	11.2126	10.2107	16.6759
	6.51074	0.809702	9.4165	20.325	23.9131	20.6446	34.2545	23.6522
	10.4997	15.7744	0.988135	0.432942	44.2635	5.91695	12.9016	10.4525
	1.19025	29.8121	21.7059	0.3079	19.4604	26.5837	8.72103	11.9712
	10.3823	18.9959	14.9805	16.4733	3.59204	15.1525	0.882118	26.6741
	1.0694	1.13817	0.596963	18.494	27.3539	15.1868	15.2332	5.61403
	14.8042	24.7304	26.2738	18.4353	21.461	26.3839	16.2052	10.8026
	21.1531	14.0515	11.9814	1.63079	19.7926	18.307	13.3694	23.5217
	9.49304	7.96982	10.4509	22.2775	17.3627	6.07963	10.6423	6.72583
	12.2962	5.80787	18.7869	13.7009	13.3631	11.4984	27.9044	15.4667
	0.76195	11.6861	29.013	14.0371	22.8813	29.0193	0.785561	23.0487
	13.7966	13.1368	33.4675	8.55782	4.91556	10.2906	1.16357	10.3198
	15.0754	10.6007	25.1455	0.462536	23.4356	23.8828	16.9957	18.1638
	23.5067	10.0602	1.36704	1.25421	1.0476	1.15311	24.688	4.0388
	19.2889	0.254491	13.0868	22.3525	1.42336	1.50558	17.4037	0
	17.9748	0.736126	0.444051	12.1879	27.5808	14.2972	16.7517	19.6233
	0.853206	10.5329	12.5021	20.2474	20.5688	14.31	0.773814	23.38
	11.522	9.40368	9.33835	20.2795	18.9025	25.0835	8.35164	9.77489
	27.3372	6.30359	10.1074	0.606974	2.84881	16.9256	15.5154	15.3654
	0.943223	9.44239	0.58698	25.2526	31.6044	14.1814	17.154	11.4186
	0.457465	0.716513	8.96229	15.3511	14.3349	18.1695	22.2172	18.7612
	23.206	19.9299	1.21261	4.76984	25.5424	12.0255	0.825485	14.5611
	12.4983	16.966	34.2587	18.5301	1.38283	30.2138	17.002	35.9735
	19.2293	9.49477	8.00644	0.858885	1.07763	17.2916	14.7842	13.3877
	23.3613	7.34622	21.2317	11.9804	1.44483	21.9707	13.1038	17.1359
	5.61323	5.08899	1.23767	1.45729	12.6253	13.986	26.2995	0
	26.2895	9.25347	4.95565	1.07499	26.1628	18.4045	0.330562	24.4593
	20.0073	20.9771	16.5112	39.861	8.31394	2.821	24.4495	24.3726
	25.3566	21.809	13.842	0.898693	7.22058	11.0099	32.878	14.6095
	16.9831	0.602207	16.4155	1.89458	14.1213	16.8678	20.4922	13.8904
	1.10455	22.385	29.0692	31.129	4.09169	26.2236	21.2979	17.6434
	1.08668	14.3515	9.12347	0.939441	2.04879	12.349	15.4171	17.9355
	8.8691	7.27639	8.6463	40.3494	17.2989	36.6595	10.1679	9.20904
	16.0389	19.5631	26.2515	18.1829	44.1913	25.0944	39.2868	19.9937
	1.13689	10.1224	1.70942	23.1096	1.64297	16.6361	7.052	12.4145
	15.3544	6.14872	11.892	12.3603	18.3893	20.0987	3.4519	2.25945
	0.789998	11.3907	10.4663	32.4542	19.5891	21.9557	0.663374	11.649
	20.4112	17.8084	2.71057	33.6069	11.0456	7.71512	11.8649	19.3166
	11.5922	13.6126	17.2848	9.27325	36.3381	27.7843	16.1068	5.85446
	0.691293	18.3895	18.6779	1.94186	36.9861	33.2863	0.914407	20.2672
	23.7507	35.2279	21.6657	0.526384	1.39532	0.93465	14.2364	20.2889
	6.7036	0.605058	28.4133	11.6674	37.5334	16.8764	33.427	5.47005
	21.5425	31.7016	0.654862	16.0726	24.6645	33.4564	1.66601	1.66053
	24.0498	11.3538	25.709	7.59376	12.4026	1.48482	19.2083	18.5866
	11.24	4.07394	1.01252	10.7627	3.8907	32.1896	7.71104	30.6187
	13.7517	15.5182	1.52059	0.544378	28.5241	6.71623	12.1676	27.1849
	0.715846	20.4137	23.8486	13.0848	16.9883	25.5315	1.66291	16.5114
	15.5643	14.3242	33.7513	10.8196	3.82729	17.0741	2.91134	22.316
	26.209	0.998174	17.3765	0.578849	0.90195	0.437402	5.76593	29.8882
	1.17417	10.4045	12.5677	13.7294	24.3895	16.9702	22.0812	16.797
	1.11095	4.8486	12.1674	12.0672	16.2866	0.411132	38.3169	36.2672
	14.2198	2.41142	0.720014	7.66819	2.62341	0.480239	8.18974	4.59671
	17.5127	4.00711	0.62238	24.9536	2.33001	27.2443	0.791833	9.33792
	1.06819	0.983418	35.9073	14.9887	9.44875	20.7733	0.946311	4.01679
	17.9571	4.26613	5.77351	13.3609	25.563	0.777421	14.0242	8.03358
	23.0877	6.07674	26.4344	29.7044	23.7034	24.6872	1.69654	27.33
	26.0619	10.3398	21.5675	25.6926	4.52512	19.1708	13.3597	24.1711
	0.922874	8.81582	11.7773	1.19531	12.5557	26.3915	21.2295	13.8176
	30.3008	0.727329	0.540548	15.1312	10.8712	11.3129	13.2209	21.5014
	14.1036	13.9049	0.833711	9.36256	2.03592	22.1157	27.1209	9.14373
	14.1633	19.6362	17.753	25.3919	10.8691	14.9082	21.5641	15.4248
	11.9042	8.50049	18.3342	13.2764	19.023	15.4285	0.80251	2.80401
	2.70793	22.2155	1.12601	15.8158	7.48211	0.870448	13.3802	8.77349
	20.174	17.4112	1.07477	0.604293	41.0395	0.596966	35.5833	17.0174
	19.9828	6.363	19.0193	14.5487	16.6561	0.674835	1.00113	13.2315
	0.346305	18.1348	35.8256	27.342	23.3519	10.0344	1.33502	13.3723
	13.0883	8.86557	22.6221	15.3936	1.17417	10.8957	19.7761	18.4484
	0.143568	9.31917	1.25238	13.0795	2.62553	2.0056	17.294	8.73368
	7.48573	24.2476	22.045	19.3835	11.7735	29.5771	0.548658	3.8608
	10.6396	1.17974	26.9932	8.82666	13.9244	15.3729	1.13888	41.2298
	8.20381	13.1729	8.74614	8.55872	3.39117	2.57641	3.49293	13.7339
	16.6762	1.06684	40.5389	13.7366	21.0294	16.9075	22.1578	19.2248
	8.70144	10.7689	17.3405	13.2882	21.0006	26.3167	15.5219	12.0859
	21.1741	11.4228	1.24023	27.2241	7.34322	0.53226	5.81958	20.2622
	28.1712	1.82947	0.739423	1.41917	5.26853	0.543568	15.4398	13.2137
	23.5944	23.553	27.6308	8.71108	13.3239	13.4357	14.3586	10.841
	15.0427	34.2896	2.27624	14.0341	11.8835	24.4021	32.4341	11.2918
	0.720737	12.434	17.8395	1.38062	14.655	13.3012	8.4757	17.4273
	2.71188	2.09284	12.9276	23.5484	11.0743	25.693	29.0115	2.34835
	14.2434	8.63525	23.6455	15.7314	1.25665	14.378	2.78073	14.1773
	19.2748	19.2244	7.68418	22.7453	20.1375	13.5834	1.06405	4.49313
	1.13726	7.40982	11.8825	3.13208	1.49537	6.9468	8.62503	7.04505
	9.52528	16.5598	18.502	0.773077	2.55753	14.442	19.5602	9.13839
	16.6456	15.9668	0.701038	2.40939	0.922619	7.0879	32.1845	14.312
	18.7228	16.3287	18.2681	6.30069	31.4207	23.5772	18.1731	0.766119
	13.2281	13.3142	0.886217	0.868878	14.0073	0.59381	7.41461	27.8184
	11.5231	14.3879	37.7616	16.9451	16.6047	12.9713	21.8038	28.3225
	11.2625	10.542	6.32682	26.2804	14.873	21.0492	14.9724	19.5508
	1.38591	3.83073	11.6193	9.2915	29.2091	19.4364	26.6443	20.2289
	28.5608	10.7305	8.67678	28.3642	14.1196	7.97067	17.9326	1.66053
	26.0237	36.5856	36.4439	13.6307	1.01356	13.4105	0.557538	19.8099
	11.2662	21.2628	11.5348	9.20429	38.9963	9.24573	20.2519	10.6133
	16.0578	25.3666	11.559	9.94026	1.38799	10.8323	19.5621	11.7243
	5.45872	9.1009	33.2787	16.178	25.7772	9.33155	1.12389	21.0158
	16.0251	4.46172	0.909937	10.1507	11.6426	4.36604	1.49483	10.7924
	1.63508	17.0823	13.5745	1.34479	1.45591	1.62162	21.998	4.6967
	0.498962	29.6128	1.07865	0.711685	18.911	31.9889	13.1959	22.7533
	25.309	2.371	15.5196	1.10594	1.18398	12.7629	24.6751	6.06073
	19.566	1.56499	17.3691	33.7893	5.60276	23.1884	7.89562	12.6774
	15.4994	18.4293	18.3661	31.3212	23.3088	0.608032	0.567075	5.48624
	15.903	22.2861	25.2877	21.9749	1.17099		1.7421	0
	16.2667	17.7027	29.6633	0.383409	0.622902		1.64977	16.4587
	12.2011	14.187	28.1387	25.0853	25.513		30.7409	9.72315
	5.69942	12.6895	19.4318	0.803489	25.5783		13.1901	7.66756
	11.492	8.98461	0.900261	18.6525	20.5062		1.07121	14.9644
	22.0105	26.6871	17.4498	27.1673	12.8933		6.20732	7.50109
	1.28368	27.4285	0.790044	10.8702	21.959		1.40722	12.9664
	7.16554	9.12389	18.6666	1.0203	16.3649		1.54183	17.6245
	8.15251	8.8117	27.0493	29.6021	1.11965		0.474987	24.4546
	0.455853	4.7986	8.48486	13.2691	29.7867		0.746123	10.6292
	0.60878	4.41184	19.3205	7.64631	10.0488		25.1093	8.73368
	0.680273	4.48866	0.624477	16.7176	13.7274		3.11111	6.97879
	19.7155	33.995	0.616912	15.4754	1.04793		8.31506	11.2918
	18.2989	24.5477	14.7145	4.50698	17.5124		15.9998	18.0599
	16.2437	0.619823	22.2839	3.68092	1.58651		0.976791	0
	13.8904	18.0851	31.785	8.9394	1.53181		0.566664	8.69686
	26.4515	12.4627	0.976288	0.93242	6.06279		1.05793	6.56344
	15.1552	13.0324	7.95533	19.3807	1.87567		2.79097	23.3743
	9.51481	0.863675	11.622	1.41035	1.4913		19.959	15.1146
	18.4855	20.8792	2.00528	3.04258	28.4976		23.7749	21.0477
	0.746276	15.3895	21.836	35.0657	1.66584		1.95911	14.453
	20.6587	12.7407	12.8956	13.9477	15.2638		12.2292	6.81658
	2.14047	19.0712	11.2611	10.4185	1.65502		10.3927	4.81434
	29.1808	10.4757	0.651482	17.7378	17.6292		19.0562	16.3544
	12.3264	14.9314	28.0845	0.417768	21.3404		35.0229	12.3508
	11.7505	21.8983	36.2583	16.2991	17.2929		3.87903	19.9031
	6.16394	24.5916	14.6785	0.994332	20.1976		12.9404	13.4096
	17.8487	0.836527	1.55444	12.3968	44.3584		1.11399	22.331
	11.7241	7.64179	17.6317	29.1524	0.646526		14.5423	13.5538
	31.554	0.700329	24.2462	14.7107	7.57475		14.0094	17.4824
	0.777742	16.65	20.9629	17.0653	18.4926		0.510892	18.3953
	0.578531	28.8571	19.802	15.5412	19.2063		1.25553	1.66053
	34.2292	12.0993	11.3907	6.36272	22.1904		23.6052	8.61491
	27.0516	34.4544	21.0213	17.691	38.2183		0.804285	10.7924
	8.96618	11.3764	0.570193	22.4533	20.4585		14.736	13.2315
	21.2994	11.6146	7.42934	17.6158	0.962256		0.587645	30.6139
	23.3142	15.5037	1.1438	8.1919	22.0377		7.95356	10.097
	11.4352	15.0568	17.0353	16.6555	4.02952		1.60091	24.3564
	19.3198	1.08862	8.35733	42.1174	2.54417		14.6994	15.5748
	0.956635	12.2655	0.893609	3.4475	22.4532		16.0239	17.3937
	15.8528	0.88026	22.4003	13.3902	13.2934		0.847111	39.5978
	18.5206	18.8937	17.2716	4.60286	22.3305		1.01053	21.5802
	6.61564	29.9915	20.409	8.50078	0.397812		6.65141	6.28409
	6.74647	17.4945	31.1897	1.03616	6.81108		8.9251	30.3889
	18.6359	20.1996	34.0303	16.4637	1.29428		16.1114	13.3353
	1.3997	14.4033	1.7906	20.7345	1.1997		0.660451	25.864
	17.2519	21.3456	0.902828	23.929	26.5142		7.57408	3.48545
	9.898	11.98	27.2756	8.37141	1.35288		0.835027	4.81434
	6.78996	12.2236	26.2389	14.5507	13.1302		18.776	14.3259
	13.7647	16.914	31.4777	24.3059	18.868		15.6684	19.2248
	21.3867	35.6581	1.36598	7.51855	34.913		1.09476	15.0589
	28.0651	22.8845	14.7625	15.8071	20.6891		15.5553	19.7766
	0.834661	22.9553	19.0499	0.624849	1.75875		26.2943	13.3063
	5.21778	26.3897	1.4844	18.4389	18.085		21.1449	0.766119
	1.80822	38.3961	0.455365	10.4862	19.7705		1.66439	0
	27.5175	14.4474	31.8998	29.5937	1.00531		8.41268	26.7447
	8.40676	13.0241	1.78597	21.8997	20.5357		23.1198	5.2289
	18.0492	16.4453	1.07882	13.7024	1.5864		18.8685	11.9421
	38.5107	18.8683	20.3188	17.5122	14.488		1.07567	17.5461
	7.221	23.0196	44.5374	12.8844	3.46054		22.3807	4.81434
	15.9332	25.6197	20.1585	9.8793	14.2562		27.0129	16.5151
	24.8615	1.10954	22.2596	2.20706	8.58639		49.0424	22.1567
	13.4296	15.4736	0.449645	17.8227	1.50777		7.25992	6.1801
	8.78827	31.227	18.6006	9.49621	26.5509		1.47784	19.6202
	11.8129	13.7309	0.948675	22.9033	0.476291		0.831227	15.0589
	5.53133	25.461	17.5749	13.5942	34.1757		13.3699	33.2377
	21.2689	10.5309	11.4735	19.8529	0.96868		1.19775	0
	25.1983	11.1592	24.6638	18.4777	16.7928		18.182	13.234
	4.35727	24.8519	31.7974	32.2167	15.417		0.90079	23.1192
	13.09	2.06812	15.0158	10.4791	0.973916		26.9711	8.51356
	0.631956	9.47565	19.6019	4.36678	1.23621		18.1639	13.8898
	12.8463	30.7554	28.051	9.27176	7.28137		1.15271	16.9362
	12.328	37.441	22.1681	21.8861	0.910391		32.0925	25.1401
	6.87893	0.988279	0.378675	8.31616	0.376921		0.813738	39.1056
	9.11168	6.70764	9.47419	18.4611	16.2068		15.7681	24.269
	34.9316	6.7593	0.71849	26.3217	13.2373		0.945776	15.8833
	1.04207	15.5968	27.0798	5.34387	8.83361		0.676698	21.4038
	0.457729	8.40139	1.45135	21.1471	1.18827		21.9395	35.2194
	10.8767	9.71713	10.115	25.2166	8.04542		15.7145	38.2591
	0.68502	24.5917	0.622847	14.5586	15.6977		13.3391	5.73203
	22.147	1.9774	20.1931	29.0174	1.7556		8.91212	19.877
	4.77277	20.4913	22.9879	9.86089	0.622603		18.7868	8.85016
	0.742533	0.795241	15.2246	5.77076	0.607635		12.9035	28.4341
	19.3984	12.0972	18.0044	21.8817	1.03361		1.11554	22.3194
	8.06575	14.5778	33.8694	13.1757	20.5024		1.17969	0
	0.908026	25.1193	0.510004	18.1008	25.413		33.0657	8.56796
	1.19653	8.6213	12.6245	23.897	23.3483		2.52475	8.30267
	0.836182	10.5809	0.751583	1.19984	20.178		6.15126	27.6376
	15.7067	23.1707	16.7005	17.0646	1.24728		4.25969	12.4712
	12.0937	7.78453	26.9974	14.773	20.7622		2.43608	33.8949
	1.06677	9.84114	13.2386	5.62998	0.966974		1.94181	13.4558
	17.9403	7.96392	30.5802	22.3505	11.6317		3.0639	1.66053
	15.421	10.0761	16.9829	32.4058	27.4464		17.0349	19.4114
	1.09446	22.9158	29.752	8.99817	9.67437		20.5959	13.665
	0.689064	18.4495	20.6043	7.28203	1.75614		10.5048	8.35005
	12.5855	7.21519	9.35739	14.8836	0.79586		1.72047	22.2569
	11.4096	17.228	0.982467	23.0842	27.5162		0.634309	13.3849
	6.33862	25.0513	9.61487	12.8531	15.7093		0.986706	27.4196
	17.9751	35.8116	1.01867	0.54682	27.8084		11.7122	6.77836
	14.0176	19.1089	1.16386	21.3429	20.6728		7.69644	7.22203
	13.5693	29.0889	22.2418	23.5804	34.6682		23.3799	9.49021
	7.81746	7.43347	1.1495	4.25181	13.1069		13.8007	25.2363
	0.944228	30.8867	20.8863	24.511	13.509		2.22579	9.14373
	9.26259	12.0609	0.742365	20.0033	34.5756		11.9725	10.4127
	0.833185	9.09283	10.2188	13.2683	21.1197		22.9136	22.9281
	0.626024	6.28655	0.89156	0.719137	17.7764		1.40543	21.9365
	26.1786	12.6985	18.8923	19.3962	21.3658		20.4393	39.6392
	1.16497	17.1529	1.22024	24.5259	3.98666		13.6809	5.90903
	0.325067	11.6038	19.4801	10.9077	33.2838		14.4948	18.1118
	1.07158	22.6331	16.6163	5.58431	28.7		1.58532	12.6774
	8.90166	7.96958	7.3464	0.363559	1.5423		43.5306	8.03777
	17.7058	15.6556	16.1824	20.4027	22.1119		11.9876	15.7395
	15.8379	17.275	22.2602	26.6365	1.17417		29.7576	6.07986
	6.97174	16.8167	0.452726	9.21542	11.2334		0.412003	22.1743
	9.55	7.23382	1.69187	15.7119	11.9243		18.9286	21.1268
	13.4224	0.776404	29.3569	14.0414	24.6299		11.9744	25.699
	20.5329	1.10933	0.883953	9.43712	9.03621		29.8044	6.81658
	10.1359	12.3417	19.8284	17.0432	29.217		17.8486	22.9061
	16.4784	12.5709	21.2129	8.08512	14.4537		11.9594	16.639
	15.7191	31.9691	6.74823	20.0247	3.30052		0.947895	12.1994
	18.7645	26.1861	9.56679	1.92696	1.17417		13.6821	5.60803
	9.9243	10.8628	4.93847	5.59826	29.6945		25.4374	9.03781
	30.4817	13.3905	1.1535	19.6737	32.3813		25.0995	3.79128
	13.6628	9.14504	19.636	9.22408	16.1902		2.47635	21.0629
	12.8359	15.3157	0.601146	14.9954	25.1303		14.6774	22.4554
	10.9249	7.55763	21.106	16.7944	24.1153		30.419	9.85772
	15.8844	12.0554	13.5989	2.1241	8.43364		1.04969	21.6486
	24.0546	1.1584	16.4473	1.02681	10.8804		30.5925	13.1546
	6.06761	14.0545	1.11189	4.22262	17.3503		22.038	20.0742
	1.04762	8.7288	6.80647	7.65379	1.52148		0.815279	17.7631
	29.3378	6.45886	0.855208	10.8337	24.4154		6.81028	25.9235
	0.391763	13.3367	10.7203	0.929991	10.2147		20.6554	20.3591
	1.01221	5.39175	24.2863	10.8744	0.808001		10.8164	11.8302
	0.731811	9.79078	5.98018	13.1795	32.443		14.2736	9.14373
	11.0187	0.908694	13.9721	10.7292	1.59682		1.83878	10.5021
	9.46664	11.4593	13.6117	8.5706	14.6158		16.7219	9.80298
	5.60681	25.3636	9.19512	13.753	18.4072		10.4767	11.9462
	9.54473	1.17322	19.2381	20.3872	15.6246		17.3416	6.07986
	13.7915	0.861175	21.6764	30.2024	8.48915		0.757704	21.6075
	19.4273	7.46569	26.0938	12.3428	4.17834		11.9131	3.71307
	0.605366	24.6574	1.23314	20.7008	18.0953		1.90202	11.8302
	20.1955	1.20591	26.6498	1.65794	0.251984		0.682327	12.9918
	22.5967	10.7511	18.2478	7.81964	10.9558		6.82215	9.48862
	17.6804	21.4615	11.4771	7.46729	4.34786		16.7692	17.4882
	25.4592	10.1939	2.87475	0.902589	20.765		1.52766	24.829
	19.4824	9.0853	1.73077	12.2632	21.2623		31.2328	10.6742
	1.16263	7.94851	2.40755	20.4069	12.8028		7.13812	6.03596
	23.8226	1.10277	0.677813	28.4838	7.99304		4.66111	3.79128
	0.7894	3.57261	0.893344	33.1958	36.8773		13.7672	3.8608
	29.0666	10.9248	0.41648	9.07969	5.54131		26.0975	29.8884
	8.31641	7.60194	23.0456	26.857	3.9921		1.32556	10.6602
	0.804012	0.667274	8.55253	22.8598	7.13975		1.06199	23.7876
	9.13389	4.64985	2.81932	0.381449	16.3107		0.868541	8.30267
	23.7081	17.0131	19.792	18.4502	0.582907		1.46339	31.0993
	30.0877	14.3873	11.4622	1.10536	18.4733		16.0779	3.65749
	0.799528	0.754801	0.893292	16.3722	28.3264		43.0086	8.41204
	14.6838	35.0957	19.9958	9.75916	14.8212		12.7011	13.5673
	10.8906	28.0978	16.0075	13.6405	15.2365		16.71	12.8363
	16.0476	15.4669	17.3488	8.22606	10.43		0.896071	8.01911
	1.06227	21.3249	17.682	15.7408	16.7419		5.4376	14.7058
	0.472913	6.92626	19.909	30.9099	11.9736		16.7736	9.49021
	13.0781	0.736083	11.2757	0.626137	18.7574		8.96679	16.5631
	7.40774	0.605716	1.1978	7.02895	1.26356		36.456	9.57392
	20.566	23.8417	11.9906	24.9544	19.6119		19.2502	19.1733
	22.3358	18.2858	1.29114	11.0383	1.18417		37.7721	25.3193
	10.2724	6.50805	8.98298	27.6348	24.3759		37.7519	10.3588
	16.5872	27.1991	13.9608	1.07063	15.0106		17.2712	24.981
	0.570421	26.0654	6.28868	13.9209	15.2478		9.86871	10.9797
	0.956609		11.7911	5.67509	0.719325		12.106	29.4198
	0.608691		0.1461	7.99545	1.4265		11.7801	15.6625
	13.7901		16.3445	9.59303	12.0549		1.6542	24.6637
	14.606		16.0427	0.928357	1.246		0.809164	8.58935
	7.12143		0.796167	20.7974	1.77555		17.2163	34.7746
	1.13401		12.8702	11.2997	9.71723		1.93773	23.1456
	1.02919		1.01905	29.6494	13.8672		4.78938	5.06981
	9.26897		23.5305	6.23176	14.9441		0.851104	12.6813
	0.384182		0.998766	10.9781	17.6255		15.0578	12.4984
	0.408252		1.39305	21.6204	16.6147		21.2035	9.72817
	8.47734		17.054	19.2898	4.40442		11.7581	10.8534
	3.53794		0.482118	15.5435	14.7713		15.3329	18.0267
	0.511486		21.2891	14.4377	11.4107		11.5998	25.8239
	14.9719		12.443	17.5991	17.0159		0.257268	12.1215
	11.6112		10.8537	17.5441	23.607		0.912842	4.9816
	8.41996		9.32842	9.68285	7.54696		16.8449	3.40829
	8.36595		0.562059	0.909897	1.41383		11.1791	6.07986
	0.770254		12.4064	33.9363	21.1388		34.1544	4.0388
	23.8575		11.4701	21.954	0.571447		15.8978	2.25945
	17.0072		22.8121	0.947688	13.0333		35.694	30.7195
	0.806671		1.24147	3.4453	5.40235		0.979212	0
	40.8775		6.43369	0.273236	8.32183		26.2827	2.25945
	16.3138		3.9472	12.4137	7.14082		0.92252	26.3205
	1.08007		7.02245	13.1221	1.18272		4.75282	24.3835
	3.92561		17.7029	9.82508	19.0868		8.12181	34.2088
	17.7199		21.4583	0.696351	10.3321		35.6922	31.2444
	0.805019		0.50345	19.73	24.2618		8.14224	18.3521
	8.53457		8.72116	15.4234	11.84		6.30388	26.0245
	1.82827		2.02705	27.3779	23.4586		20.0499	30.3728
	1.5089		0.425771	19.5365	17.0099		11.1321	4.5189
	14.8323		2.85868	0.75416	19.4298		20.0973	19.9852
	13.673		0.735853	25.3335	6.45824		23.8357	0
	33.355		0.770857	5.7333	6.8123		11.1323	22.4656
	15.8171		20.8388	1.24997	15.706		4.21673	26.6516
	3.7143		25.5698	12.3917	12.5751		1.74109	26.0958
	0.698541		23.5253	1.01934	10.0398		19.8477	12.6774
	20.8917		21.564	16.6784	15.376		13.2337	25.1417
	23.1		28.7516	25.4225	13.1858		15.0272	7.89813
	0.578635		6.88124	0.576697	10.3373		38.0677	21.2266
	6.97221		8.56509	11	19.2513		10.4983	12.1131
	40.0823		1.13872	1.32864	0.943517		11.7516	28.9066
	20.1587		16.713	1.53127	17.8223		21.3056	33.043
	11.1332		20.1985	12.8878	17.9705		14.8334	21.8162
	14.9639		14.2429	2.26628	0.7555		15.431	18.3869
	14.9707		26.5155	11.846	16.3839		9.8413	1.66053
	22.1385		23.9535	2.75433	1.97002		42.4805	28.5697
	2.86088		21.4311	21.5396	1.64946		22.061	19.2197
	25.1901		9.13214	0.631794	19.0913		24.9039	7.72159
	8.86114		16.3076	19.3794	26.6074		11.855	6.03596
	15.3298		26.6801	9.85553	27.5378		15.2646	8.85016
	10.6023		0.477424	13.2804	8.13438		8.07911	6.77836
	12.5119		34.0791	0.915218	20.683		15.7362	9.91494
	11.1207		5.0538	6.94706	18.3954		30.3775	25.428
	0.805586		12.8072	1.05112	12.0103		26.8162	8.30267
	18.2102		1.20555	16.1746	1.09544		11.5836	25.4686
	19.0062		28.9406	1.1285	0.945487		0.512774	13.5673
	0.433672		21.0794	1.33674	2.56926		7.31678	21.1249
	10.8569		22.8116	8.85202	6.63283		1.04859	5.60803
	24.7866		13.4364	14.3552	27.7208		12.7689	20.901
	10.1883		12.3058	0.953268	16.0495		2.64826	0
	29.8058		0.482548	8.36823	16.1436		1.48788	14.0201
	11.9525		0.707496	1.21491	4.90676		5.68328	14.714
	5.73025		13.1275	10.5023	23.6971		2.69252	3.48545
	13.4394		19.7194	11.5938	1.17962		22.2171	6.06073
	23.5494		26.3983	18.9757	14.8379		10.1498	21.2117
	14.9743		31.6774	22.7546	10.4771		0.342706	10.4578
	1.25926		10.7426	10.892	32.8818		14.5676	9.72315
	0.643716		0.859062	24.3637	1.49031		13.897	6.77836
	9.98914		10.976	11.3484	0.981624		9.60904	9.63439
	16.2828		0.790307	7.97347	0.306119		23.2878	23.8245
	1.79442		14.2224	0.775921	13.239		9.89569	21.4365
	11.2446		8.68103	3.43593	0.866405		12.1164	17.25
	12.2304		10.7859	4.8322	10.8098		8.61462	25.3967
	13.2376		31.1399	17.1164	14.1535		3.71353	17.5287
	12.7708		1.44209	0.701556	23.7017		22.3116	11.8413
	19.2967		14.8593	5.92387	9.93979		12.5535	13.3723
	31.3681		19.6855	18.5703	1.17538		12.33	4.81434
	0.697696		13.6037	0.596585	12.1232		0.958387	6.88929
	8.22017		8.30288	15.9597	13.1792		16.6546	18.8024
	1.10644		2.23928	17.8286	14.0584		3.95949	21.8034
	12.6197		0.961159	5.49509	1.17538		17.3553	26.2704
	1.57832		8.38976	1.20487	7.0046		14.1633	14.8424
	8.70384		27.8198	19.4921	21.0225		0.959771	16.5965
	8.33981		8.28483	1.18714	26.3636			16.9742
	12.3297		5.18852	17.7909	30.5218			9.03781
	9.28482		0.664704	0.532341	4.05386			8.30267
	11.9974		11.3834	0.671391	20.7809			17.7631
	9.939		13.4085	0.881815	14.6883			12.8251
	23.0244		11.3654	1.44932	10.0425			28.7819
	11.8032		9.61701	0.771189	13.2489			16.5631
	29.6508		0.992439	5.97452	31.689			4.75877
	12.7361		32.8329	1.20399	27.4051			26.6127
	16.43		1.35624	1.41479	12.753			32.0534
	5.95269		7.77807	26.4818	27.0736			13.0594
	21.7058		10.2175	1.43723	8.37955			17.4824
	8.07805		0.915141	17.5912	2.81205			0.766119
	11.2332		12.0471	0.916789	21.232			15.4809
	1.47158		1.10344	5.17029	19.6512			10.097
	0.805955		22.0352	24.8635	13.757			20.5996
	1.15548		6.17393	13.466	5.19229			5.84871
	15.2156		5.2001	5.04574	1.17538			19.8075
	14.2223		0.873148	1.74983	26.1822			2.34835
	14.3037		1.16314	12.0183	21.9891			25.898
	10.9953		17.1032	1.57924	0.922488			7.0922
	4.35411		0.502456	2.32283	6.00349			4.81434
	20.25		6.88108	11.4385	14.9833			12.6095
	19.2324		9.57679	6.29032	6.50569			4.6967
	27.7251		9.05935	0.891071	17.4369			27.097
	20.3216		28.3925	6.60353	1.19842			8.53686
	0.779768		0.84633	18.5808	9.2865			11.7417
	0.735596		0.422482	9.58948	0.795302			27.3168
	31.3563		1.1107	1.20705	1.98236			9.34219
	13.6469		9.17866	17.0965	32.3517			5.67091
	1.83205		9.33377	1.18123	18.6748			10.7424
	24.9675		24.365	2.64701	1.20462			14.4737
	18.472		1.411	12.2029	12.9096			16.9515
	1.11425		23.2009	7.00076	12.0889			5.60803
	17.7481		27.2974	0.90503	22.2787			9.85772
	0.738668		13.6382	0.58758	42.7897			26.0845
	13.2025		13.921	11.8994	23.2149			6.06073
	26.5683		25.7925	5.41624	23.7614			18.1517
	28.1447		1.1055	0.388507	24.1929			17.0836
	9.31629		0.763033	11.0127	19.1875			15.1969
	24.5585		1.09135	1.08503	0.880146			24.9615
	21.8458		1.23091	7.7616	41.0207			3.8608
	21.3712		5.25139	0.334018	20.1828			1.82875
	17.6879		22.8436	11.2813	2.88486			7.77367
	17.3114		18.5346	10.0026	5.12179			12.1351
	8.7851		4.69602	7.66836	10.6207			25.9612
	3.626		0.349271	21.036	10.2536			2.47016
	14.4017		29.0588	1.22522	10.2308			14.4218
	20.5939		15.5712	31.684	3.73747			9.88404
	7.63611		11.2817	0.823652	20.1963			2.34835
	18.5928		5.8314	0.287272	30.9736			4.81434
	11.7607		5.84053	2.19344	20.1244			21.5869
	4.01417		0.442415	6.97443	3.32396			34.6139
	21.4297		0.980586	8.83442	20.2217			7.31958
	17.2654		15.2442	9.56842	11.7793			22.8222
	21.2312		16.784	12.1572	7.58145			17.5461
	16.7659		11.5183	0.869904	15.1255			7.16595
	12.7591		0.0687267	3.58419	7.71975			21.3633
	1.2056		4.4767	1.10342	16.5959			23.1986
	19.4619		22.9874	0.747534	28.3264			10.4578
	15.1683		8.84745	1.05816	16.7315			21.3413
	26.0579		7.52272	16.5339	14.0441			29.3778
	24.1557		17.1812	7.3851	13.201			9.29328
	16.5124		1.20719	13.9616	7.67598			22.5181
	3.16414		1.17176	1.2815	23.9029			6.30789
	28.7648		0.915981	0.980796	24.3326			15.1969
	27.91		9.67563	0.809669	19.4902			12.2579
	17.9826		1.7363	1.22371	1.17417			15.8971
	0.745334		21.0509	20.4699	9.93049			17.3534
	14.0144		17.9864	20.206	23.3402			5.21192
	0.487797		20.0174	12.3804	6.20219			13.9576
	16.6459		1.00556	1.35023	18.02			27.7383
	0.73997		11.7466	1.1084	37.7095			27.0479
	19.2145		14.7724	15.8941	8.1884			22.5167
	1.04217		16.9148	1.00503	20.5966			28.0038
	2.57532		21.3353	0.70544	17.9755			14.6623
	11.1775		16.6304	0.565213	1.5423			4.0388
	19.5558		0.970806	0.492984	18.0611			8.50637
	35.752		6.2451	1.22511	25.0737			24.5665
	7.88396		15.2369	9.15862	34.1098			14.6507
	6.14015		10.8993	1.06704	20.0344			26.089
	12.4815		2.30116	10.6083	19.061			6.68617
	0.710537		15.7181	0.2464	22.498			27.1291
	0.658801		1.42099	4.43165	5.82434			14.6425
	17.7942		5.66673	23.1227	14.6538			18.4727
	8.57647		18.2014	10.8598	22.3751			14.4682
	8.8402		23.4747	26.6301	30.2264			14.1773
	0.914275		19.5873	19.3424	16.7533			23.1061
	0.497015		8.7294	10.7007	3.2216			21.3231
	0.967819		23.7392	17.8125	22.3926			8.66693
	14.7616		23.0467	17.5983	4.0507			30.4223
	27.7942		0.938416	7.43593	25.9357			11.4593
	6.89522		1.20465	8.9354	1.05343			23.4537
	8.11605		15.8459	17.7467	7.46484			36.3612
	19.6506		1.62359	32.3557	42.8273			34.9863
	5.24511		5.95215	0.580107	7.75956			26.3586
	7.15728		11.2058	28.2993	14.8598			34.3942
	25.9768		1.14039	0.246443	17.0342			27.69
	16.0656		0.39503	13.8705	22.8724			34.3098
	22.0144		0.620957	14.9907	9.90344			36.3138
	14.851		13.8515	6.83414	21.9879			21.1268
	15.8116		17.3826	8.91437	12.9043			26.185
	8.24134		0.734325	20.5254	21.9178			35.1495
	11.0269		23.3561	17.2771	0.891459			6.97879
	0.922459		10.1995	1.00119	0.482257			27.0771
	12.5814		8.81265	12.6203	10.0956			35.5329
	23.501		0.548317	13.8133	17.5795			19.9681
	15.4982		1.30294	29.1271	9.85565			26.1445
	0.476972		0.868796	17.2486	0.972265			30.1612
	0.726514		9.76092	31.0246	19.4022			13.5538
	18.3251		1.28218	11.2596	16.7564			13.3849
	32.6795		6.9286	24.9769	3.41294			4.17502
	6.38143		17.2457	28.8281	17.0481			4.36684
	0.698392		10.4696	8.19543	4.29266			10.3198
	14.029		3.88365	0.669619	20.9403			15.8971
	28.8092		8.34238	7.69641	0.969457			13.4816
	11.8848		14.8621	21.3163	0.808713			18.388
	33.3636		12.3672	10.5246	34.4623			18.3627
	35.2186		0.271356	22.6336	6.37566			12.2387
	29.7293		23.0625	16.167	25.9995			3.83059
	38.3936		2.10792	26.2688	11.1651			14.63
	12.4986		7.79042	19.9662	12.6232			24.7654
	1.26812		0.826814	12.5329	15.7099			28.734
	8.96182		8.48902	3.36294	10.3508			19.2591
	1.23986		12.1323	0.765223	2.67194			16.0672
	13.2801		20.6187	34.8797	12.5583			15.2114
	18.8678		26.7411	7.41741	4.0294			34.6574
	17.487		20.0739	0.905832	23.3989			35.6732
	9.87835		24.5361		26.5397			39.3486
	0.778833		1.55143		28.5721			6.77836
	3.64802		8.65853		4.24473			27.4988
	0.968999		20.1637		6.75238			29.0817
	31.3641		27.9407		21.8636			22.6781
	13.6983		1.19682		27.3793			22.0709
	0.884314		18.209		1.67166			24.9214
	0.548718		19.0943		13.9515			18.2579
	28.9709		20.3206		21.4491			7.50109
	18.2182		10.484		3.7548			38.7166
	0.530311		18.7416		1.72686			30.1996
	22.1006		14.4987		21.4824			36.8252
	0.595807		8.60356		30.3987			17.1543
	12.8835		18.1546		0.858385			10.5021
	1.02866		18.8911		7.30445			29.9345
	0.825111		1.50829		17.939			39.9513
	15.644		0.825162		3.14288			15.3094
	24.0294		14.2019		9.45273			12.1597
	7.11266		12.8461		11.9605			22.2085
	0.603407		12.2436		8.93397			9.13169
	1.02341		24.9776		8.74961			21.8543
	8.98471		17.415		1.66053			17.0836
	17.1378		18.1705		22.6771			16.0001
	26.0754		0.764461		2.62553			17.5062
	10.1773		1.40195		14.6608			20.8254
	19.5466		11.2294		14.0603			4.0388
	12.4269		18.2057		33.7031			33.0515
	15.341		8.27597		33.8664			3.32107
	0.709895		5.86342		9.54664			12.1215
	3.91226		5.56284		16.5223			24.908
	6.37674		24.689		6.98622			4.01679
	21.8417		31.647		2.62553			8.66693
	37.9318		8.73275		11.7272			14.714
	22.4929		10.7004		5.32993			5.90903
	11.6248		0.939105		0.918043			19.5602
	0.60979		9.26517		0.891898			14.7859
	11.4831		13.1831		2.2838			15.3285
	23.3029		18.2866		7.92982			5.25107
	8.43792		13.337		10.8373			12.1215
	29.0241		6.26457		0.978013			21.2583
	1.05777		10.0704		20.36			8.44287
	9.39612		10.6285		17.0664			8.97501
	20.2475		17.0682		23.9766			10.0226
	3.34258		29.4969		16.9988			14.185
	22.1559		12.0795		20.718			8.53686
	13.3215		15.9786		6.05962			3.71307
	26.1734		6.45858		26.3106			11.7753
	22.6028		11.7776		8.95972			3.65749
	28.5885		1.06253		14.1494			10.6602
	34.1695		1.06468		8.56342			26.6988
	22.4832		2.18745		9.69533			9.9632
	26.6303		14.0137		3.5386			9.18909
	29.9713		29.9757		16.2615			0
	28.2366		6.66646		10.1489			12.7387
	23.9137		11.4847		11.6636			28.4225
	9.69282		12.093		10.0615			4.9816
	28.6957		19.1801		1.19317			8.60462
	21.2848		13.5814		13.733			24.0075
	30.4463		1.36616		17.1508			2.80401
	5.71759		0.446337		10.3936			0
	15.1969		14.0093		19.3181			19.9003
	12.5685		0.289003		17.4764			17.4041
	26.4609		9.54131		17.2809			30.4785
	18.8409		11.4595		4.78471			12.6694
	30.7159		9.24035		1.17417			9.72817
	1.06636		1.58502		7.51839			9.13839
	25.5398		12.4283		1.17417			18.2359
	40.1797		14.157		5.87087			14.2763
	0.957363		1.63956		1.5423			10.6602
	0.602039		13.5795		3.30052			5.85446
	16.9298		1.06376		16.058			24.2484
	1.13951		0.737537		8.42858			1.82875
	14.5783		18.6035		9.32957			4.17502
	17.6107		11.1167		4.16878			9.1601
	23.6846		1.0374		7.13269			17.7765
	1.05378		16.9821		25.0084			12.9333
	8.78054		0.878298		25.3459			8.44287
	13.7166		1.10935		2.72689			4.9816
	0.487459		1.35841		16.8717			13.7786
	16.0806		9.07278		0.953817			1.82875
	15.1569		18.6308		1.30704			16.4906
	0.636399		0.898926		8.38848			4.49313
	21.2324		6.8065		20.54			30.1996
	0.595894		0.567086		21.1499			14.3259
	19.5602		10.71		0.860376			11.1392
	9.91589		26.137		1.70137			5.73203
	16.0043		1.55639		0.661345			3.32107
	2.11707		7.89469		1.06088			18.7369
	6.32028		0.814159		0.526202			2.34835
	12.6615		0.983737		21.039			16.127
	10.2648		14.9031		13.631			21.6412
	21.0341		0.447821		28.4671			18.0599
	9.87396		15.3657		2.14992			12.5682
	9.08674		1.2934		24.8684			17.8577
	17.1037		18.2938		15.919			26.7574
	11.0352		5.06014		0.556842			0.766119
	14.1872		16.5098		9.5438			25.0671
	18.8412		18.5631		18.7522			14.6507
	9.47092		0.707433		16.8408			4.49313
	22.76		14.1196		12.8567			16.9742
	17.932		18.0011		18.3518			6.77836
	8.9246		1.2318		0.924121			12.3699
	10.7791		1.27088		23.9068			30.3459
	1.21855		15.6075		16.7133			11.1392
	16.4525		0.499035		0.665745			7.20975
	32.1326		15.9463		23.1966			29.5191
	13.4853		27.5086		17.3438			18.2396
	15.7528		10.5699		1.16181			19.4337
	17.4055		0.780177		0.620909			13.8904
	15.6835		28.0141		8.46335			13.7339
	18.3012		1.0952		27.7965			6.64214
	18.4636		0.666286		19.5518			24.269
	25.4204		36.876		12.4553			33.8263
	1.4429		19.1529		0.581381			27.167
	23.9825		13.1107		33.1081			11.9462
	0.791607		1.09463		9.26999			20.2622
	14.592		29.991		2.57589			17.6052
	25.8467		0.812084		0.782557			2.80401
	14.6057		24.0132		1.41773			18.3332
	16.1167		26.5867		0.69472			27.2294
	0.344597		6.08123		7.78319			22.483
	14.7447		23.5074		23.2585			16.4295
	16.9254		10.9017		9.82172			27.0771
	1.1277		22.988		0.743277			18.4658
	0.261938		27.5877		0.751229			17.9594
	1.17789		19.9528		10.2536			17.4567
	21.0171		13.9893		5.94996			13.4816
	17.7708		12.209		19.5491			20.8477
	8.03224		2.70583		1.49204			10.7924
	13.5565		21.2712		12.9736			32.4078
	16.2304		16.4333		0.723379			18.9055
	0.418418		18.4005		0.931993			9.88404
	25.2441		16.6492		1.34424			9.03781
	23.4165		0.873472		17.0491			9.67049
	24.146		12.1355		8.92912			12.6347
	1.31561		22.857		26.2501			18.6927
	20.4538		20.1231		23.6918			29.9455
	0.406429		20.8479		30.0007			8.33794
	0.742213		9.41742		1.29675			9.85772
	14.241		1.1321		27.6508			2.25945
	21.926		15.4921		22.1151			9.05809
	0.651492		1.4036		11.6793			18.0077
	22.2395		8.11851		2.17375			20.1745
	29.9169		0.678761		1.22266			34.6719
	23.2317		23.8187		0.728877			20.816
	0.483614		12.2752		16.6732			17.7271
	3.75982		1.40797		7.84106			15.0762
	23.0759		13.5987		7.33653			6.03596
	1.10841		1.58319		23.8772			7.31498
	1.18415		29.224		23.3716			32.5776
	10.7398		1.61414		8.39447			27.8971
	0.965554		10.954		8.41982			8.07761
	1.01317		16.6509		26.5344			15.258
	16.8849		20.8108		13.7665			4.5189
	13.2491		15.4033		19.0691			13.9887
	31.2756		12.2416		19.9178			16.3747
	22.9023		25.1903		19.3564			6.68617
	19.8071		14.1612		26.5796			16.2215
	5.72054		26.3957		2.31154			6.77836
	15.1916		21.6037		0.992015			8.03777
	11.5719		18.7167		27.2526			22.9034
	20.3715		8.79029		8.96547			11.1789
	0.487592		11.1871		1.72137			0
	11.475		16.0515		17.0461			10.9194
	17.9915		2.30967		3.00943			37.7654
	27.3043		0.694169		14.4164			32.127
	3.85725		17.8398		1.04991			36.5534
	17.0929		26.3908		1.04619			17.8577
	27.5705		17.432		1.18743			18.0626
	34.7474		8.45631		25.5824			20.2839
	7.91232		0.834396		13.0413			18.6953
	21.8571		16.3664		7.84232			18.9041
	0.685779		15.0358		13.5231			31.0024
	8.92213		32.2175		21.479			20.9411
	1.04994		1.02228		2.4325			26.9739
	24.4311		17.9758		23.6523			20.948
	21.5813		10.8207		1.25382			22.9596
	1.0848		1.13632		8.68514			8.03358
	29.3834		9.76264		20.7312			21.3413
	31.9483		0.660869		31.3883			9.49021
	8.23952		22.5997		0.256721			11.9988
	10.5574		37.0948		1.46225			20.8751
	6.80957		1.3199		4.54469			13.3767
	20.3562		8.1088		14.9947			12.1351
	1.10746		22.7504		1.21021			21.2584
	1.71721		25.2943		1.23291			10.6602
	1.12152		22.2576		1.25979			17.0127
	11.8272		3.94304		0.469232			33.0696
	13.1516		10.3302		30.2761			30.4007
	30.7184		17.1036		8.25031			27.985
	0.86748		12.9027		1.77869			12.9333
	5.50501		18.0483		0.862281			2.25945
	19.1233		4.53336		9.29414			0
	1.2123		0.922987		3.51475			22.0709
	12.171		0.425887		0.645592			8.97501
	20.6432		1.26476		28.8407			8.03358
	0.912415		9.83592		19.9884			21.1249
	16.0352		9.54022		17.2007			1.66053
	12.4793		9.64967		0.863121			18.3387
	32.4347		10.3539		2.58518			25.7727
	29.854		15.4171		1.53122			10.7424
	6.32564		9.70638		10.183			26.5984
	8.15451		0.442242		1.66032			1.53224
	23.599		1.4628		14.7748			15.3962
	16.4101		20.172		1.10186			6.07986
	1.35873		10.8187		1.52291			11.7667
	0.865931		17.5365		0.918152			10.1336
	5.04075		5.26993		5.29376			19.8075
	10.9572		22.8988		0.824676			18.5954
	26.4354		12.5665		17.9157			9.03781
	28.1507		0.444329		17.7892			6.49978
	2.36627		1.58129		15.2087			6.34991
	8.35349		18.0966		25.5288			8.85016
	0.765817		0.571975		16.941			18.33
	35.0059		26.8107		14.8693			6.81658
	16.7434		8.26227		2.03399			18.6214
	21.9812		17.9905		4.35124			10.2249
	27.5024		12.3737		1.61411			23.1266
	0.306371		16.0535		1.48119			14.1732
	31.9402		10.062		12.352			9.14373
	16.1389		21.0126		0.994439			9.13169
	23.9934		13.3981		17.5147			12.9996
	5.61553		1.451		5.7836			2.83546
	30.8737		0.663471		1.28967			25.3955
	0.42546		21.5847		19.7614			6.06073
	12.1113		10.6914		9.63397			11.8413
	0.978612		27.7345		19.0055			11.9646
	16.6511		10.3128		1.18002			15.2952
	25.2844		17.3563		13.5688			12.8363
	19.8251		19.5354		16.4819			0.766119
	24.1631				7.26262			12.1351
	8.15017				1.63495			11.7667
	31.5338				14.3248			3.48545
	15.6439				1.52703			6.52279
	20.0992				6.87665			12.0859
	7.9174				11.7019			11.2324
	9.38093				1.2643			26.0211
	18.413				4.35824			13.4096
	20.9885				5.33574			0
	14.8945				6.61194			29.1506
	1.20117				2.0885			34.5631
	12.6699				17.9298			14.0342
	16.2331				13.0921			14.872
	30.9348				0.828546			16.127
	0.495786				12.0368			14.3259
	25.0612				20.2636			12.9085
	0.951614				17.5499			19.5271
	10.2239				20.8528			21.5802
	17.4555				20.1727			29.0383
	8.27895				12.5989			19.1259
	22.566				1.5423			27.8755
	16.6345				15.5378			0.766119
	15.4804				7.8766			21.0601
	13.466				23.4659			11.962
	12.6802				15.7797			22.1675
	33.481				13.7156			2.80401
	1.35489				3.2216			8.33794
	17.3756				34.9782			17.6683
	0.824592							35.7415
	30.82							16.6854
	22.5379							7.50109
	0.737193							18.5761
	11.8328							5.21192
	1.14315							13.0493
	17.5279							13.9442
	17.1527							23.1456
	16.0448							14.8074
	0.549191							26.4336
	41.5105							9.71686
	12.1787							3.8608
	19.3487							19.8913
	9.57293							2.83546
	13.2974							26.2048
	5.5551							15.5678
	17.9728							42.4668
	0.612204							25.0031
	16.0416							9.07257
	12.9165							12.3876
	12.5642							20.933
	21.7914							11.1392
	19.8783							24.2121
	0.80147							23.2979
	29.0319							0
	7.47807							11.7753
	25.0808							21.1296
	14.125							40.9161
	7.53181							8.77349
	9.35768							25.6157
	1.49336							12.2726
	14.5198							3.8608
	0.455149							26.0718
	0.651465							23.8052
	33.7806							1.53224
	20.2791							30.4328
	11.7873							5.06981
	20.5463							21.5014
	1.91434							1.53224
	8.23699							3.71307
	2.97012							13.8904
	16.6176							24.9969
	18.1462							25.383
	11.793							27.6488
	0.606588							16.8421
	6.22906							1.53224
	1.56578							30.1847
	5.49414							14.1732
	11.7616							18.7449
	1.07605							18.0599
	24.1714							32.8314
	18.4024							21.8543
	26.4925							27.8498
	4.28962							37.5608
	12.0874							12.8363
	40.031							9.57392
	14.7882							17.5173
	6.9003							31.2812
	20.0877							25.8239
	11.2547							30.7522
	5.25915							29.059
	7.53804							10.2747
	15.3199							13.2137
	12.3053							2.83546
	13.2454							34.0482
	9.97472							8.30267
	13.6895							21.279
	20.1998							19.7706
	12.6121							26.3474
	11.9809							20.5967
	1.47717							7.31958
	11.5444							15.3654
	20.7837							5.90903
	16.6226							21.6781
	26.7149							8.56796
	1.05279							18.3412
	9.91626							6.1801
	8.77878							11.436
	8.62182							16.2403
	9.18686							12.8363
	26.9368							27.3503
	39.7741							25.8262
	1.76531							22.2013
	21.2206							19.1733
	16.4964							12.6462
	12.2428							15.0368
	19.7668							19.0605
	12.9698							9.28803
	1.31393							19.8044
	25.0606							10.4238
	31.4544							3.28591
	0.374839							13.9249
	10.4209							5.47005
	26.6052							23.5217
	23.6712							0.766119
	11.4857							3.83059
	0.832959							24.3463
	0.39865							26.089
	26.041							15.4248
	15.6263							22.7941
	15.4439							16.2092
	1.08831							9.03781
	10.0631							5.47005
	0.715281							13.6931
	16.3214							25.1751
	8.5263							20.297
	2.07013							23.3608
	20.3169							9.49021
	1.69011							4.0388
	11.9402							5.30666
	0.848468							19.1091
	0.863458							1.53224
	21.9431							28.1739
	17.3066							13.9249
	15.3712							17.9614
	6.36696							0
	27.4286							8.33794
	2.03496							24.8149
	1.22994							25.349
	1.07702							2.47016
	0.878401							7.46555
	22.3179							31.5594
	1.24725							18.3865
	22.7346							15.9846
	1.09769							9.88404
	0.875056							11.7667
	26.3849							9.03781
	13.4729							18.388
	0.800858							14.6425
	1.29377							17.1193
	20.5844							7.83908
	0.756336							5.47005
	17.1649							9.1601
	1.59978							15.5438
	21.5166							10.6602
	1.29234							17.1222
	23.4173							6.1801
	1.73103							15.3285
	12.1939							11.436
	16.8236							32.5094
	1.35561							17.7181
	15.6743							0
	0.672064							14.8523
	0.669745							18.2875
	8.28534							8.35589
	0.669672							17.8453
	0.772159							8.85016
	24.4338							13.5637
	1.40673							3.48545
	16.7566							24.8751
	1.59522							0.766119
	18.377							18.7071
	0.994758							9.71275
	0.754636							7.6532
	7.27752							14.1548
	27.4264							25.0544
	25.8229							27.4291
	1.7325							20.4028
	15.0102							2.83546
	13.7482							10.1396
	12.6531							22.6225
	16.0252							14.872
	26.4212							15.6131
	17.0707							19.4511
	14.0021							1.53224
	18.0048							30.6149
	11.4905							10.4127
	12.0566							0.766119
	11.7363							17.1134
	1.11693							0
	17.4946							1.53224
	11.9536							1.66053
	19.6424							35.2241
	11.3865							9.80298
	12.3318							38.2974
	1.80992							8.50637
	5.34931							3.83059
	0.853515							21.9242
	15.3029							7.66119
	21.8257							17.98
	1.55894							26.6547
	7.43649							12.2836
	11.1977							16.7577
	1.10776							25.6977
	5.42832							18.6101
	4.58138							6.06073
	20.6654							15.6842
	15.5382							0
	12.8122							22.2784
	3.47688							29.1064
	2.72234							27.167
	1.21267							10.7302
	1.04186							10.3198
	12.0718							18.9485
	25.2326							15.1146
	17.4462							15.7908
	9.33709							0.766119
	7.69454							38.5749
	1.16051							33.3719
	22.2466							27.4788
	18.7536							22.3337
	11.9174							5.30666
	16.3448							11.2161
	33.0955							27.3687
	30.7406							18.3521
	36.5598							17.8453
	15.1248							12.8534
	27.9792							13.8176
	32.0377							13.5231
	0.696693							2.83546
	1.13248							14.8979
	17.0285							21.0681
	0.95961							13.7597
	16.7866							22.107
	25.6594							3.48545
	1.01548							26.7492
	23.8363							8.0708
	27.383							15.1875
	1.27144							13.8255
	16.0932							17.6434
	10.9842							29.6663
	10.9498							18.1253
	0.890678							8.97501
	12.5352							30.657
	1.23177							3.48545
	0.417013							10.6326
	20.388							11.6237
	12.8947							11.7417
	10.1197							4.49313
	11.3972							13.8847
	16.4567							16.7824
	7.06965							5.21192
	1.05879							14.4218
	0.808926							15.6358
	16.0626							3.48545
	12.7876							26.7043
	0.389027							15.1146
	0.417166							12.4996
	14.9902							8.03358
	20.3126							26.8533
	24.7688							24.5835
	14.44							3.79128
	8.94687							10.9711
	31.1852							12.4234
	11.9415							18.1162
	17.8285							14.9448
	22.0409							10.0803
	10.8465							6.28409
	18.8942							11.7417
	1.02859							17.6434
	0.555918							12.2836
	0.868773							9.3934
	8.33178							25.1099
	23.0425							24.4147
	16.7069							17.7034
	0.728415							14.1732
	11.9306							8.0708
	0.828899							7.0922
	0.699727							27.3168
	18.6364							8.30267
	0.136849							16.3723
	0.731629							23.1266
	8.98563							17.6245
	15.8438							1.66053
	13.7201							14.3445
	16.324							13.4096
	8.05205							17.7003
	1.1238							9.85772
	15.3422							26.6526
	20.7804							35.7716
	15.6473							15.7744
	18.534							12.1351
	16.2884							26.7362
	11.9238							30.8807
	15.7869							0
	34.0061							6.97091
	12.5648							18.6927
	0.412688							6.88929
	0.981795							22.0077
	9.82883							26.8064
	16.4903							6.84656
	0.206273							37.5957
	6.00413							11.3502
	11.7912							13.5195
	6.04428							21.6988
	1.11989							13.8898
	0.753912							3.48545
	23.6555							13.5835
	10.2674							14.9924
	3.21823							10.7924
	1.12171							14.6507
	21.3674							22.4656
	25.439							30.8448
	0.772282							18.1805
	1.08053							8.50637
	9.22062							20.5612
	16.9111							5.90903
	16.1569							0
	11.2367							1.82875
	0.954109							28.3949
	0.860146							10.097
	28.0319							5.21192
	1.3739							23.9157
	0.937042							14.8424
	10.7988							8.01911
	21.003							11.2324
	28.6173							12.8079
	17.3051							7.8453
	5.91856							24.2937
	21.1307							25.383
	27.8627							24.8308
	5.63371							33.8918
	13.5573							26.1514
	1.3798							3.40829
	0.451792							36.6664
	15.3846							10.4578
	31.6742							17.4824
	14.3674							21.1036
	13.8613							13.4558
	14.0445							13.5673
	15.9808							10.3376
	11.5878							34.7927
	0.64175							20.513
	20.2453							10.0226
	14.8273							4.88745
	18.5785							9.28803
	9.10443							10.3376
	18.5188							22.2893
	16.3636							5.21192
	0.919097							9.57392
	0.49955							5.98714
	27.1012							11.4186
	8.10025							4.75877
	1.30931							23.485
	28.155							11.1655
	5.99421							22.747
	19.5258							26.7753
	15.6307							7.01592
	15.6822							20.2289
	14.7819							9.13169
	10.7288							17.6434
	7.56728							23.4178
	8.62501							19.2845
	21.2818							1.82875
	0.768887							25.5051
	7.72644							19.2324
	8.0473							29.3724
	1.10832							17.8453
	0.604672							5.04017
	13.0652							16.7904
	37.7535							16.7636
	18.7759							12.6813
	27.8919							8.30267
	28.0992							12.9692
	15.6528							10.6133
	2.18076							14.2154
	22.5536							10.4564
	4.30905							20.0101
	17.0395							3.79128
	10.0717							9.99261
	5.12233							11.7753
	17.7716							10.8579
	1.08746							18.9804
	3.98196							24.0441
	6.72784							6.1801
	10.4767							6.72583
	17.4925							9.80298
	16.7437							14.2845
	8.50818							1.82875
	22.4663							19.5096
	11.4036							11.8488
	1.0534							1.66053
	14.2421							12.0859
	21.3876							5.73203
	16.8727							8.33794
	0.618204							6.64214
	15.0509							8.61491
	4.26237							11.2973
	18.7207							6.06073
	0.879527							6.41313
	13.5555							18.3412
	6.72483							5.67091
	15.6491							16.4357
	24.2911							8.66693
	13.9688							6.81658
	6.80108							18.1118
	14.1114							5.84871
	12.4731							6.97091
	28.9904							18.4658
	5.29303							2.25945
	21.6839							17.4847
	0.801847							13.917
	2.11085							8.85396
	13.0134							10.7302
	22.6223							15.9624
	16.995							25.3483
	8.07204							17.2298
	32.9539							6.03596
	13.8441							7.66119
	9.82322							17.612
	0.713362							12.6694
	9.79625							13.7339
	23.9225							22.3533
	9.9775							14.1109
	14.7429							4.01679
	16.1127							10.6292
	13.0117							13.3518
	7.95488							9.71686
	6.62295							14.6425
	1.46865							10.3198
	23.7778							8.41204
	16.5584							12.2387
	0.328591							7.22203
	10.6666							15.0338
	10.9945							18.6953
	28.1098							19.341
	0.739993							22.7221
	12.9566							5.33482
	22.4408							16.9362
	33.2538							10.7302
	7.3056							13.658
	10.2698							9.28803
	25.2866							16.9058
	8.05747							4.36684
	15.2902							8.35005
	2.96302							32.0532
	1.97366							8.98626
	20.9752							18.933
	12.7479							1.66053
	9.46244							0
	12.3028							27.273
	16.1922							12.6726
	15.462							20.2839
	20.1776							9.71686
	20.7839							20.0541
	17.1185							17.9494
	9.72031							17.7003
	29.796							5.21192
	0.927816							4.81434
	5.08853							14.4038
	5.55949							30.4123
	17.1968							18.6285
	1.6109							0
	0.715212							18.6501
	13.6744							2.25945
	0.801432							22.4656
	10.2086							19.8299
	18.6016							24.6395
	0.810312							29.0101
	8.34445							20.7686
	21.107							14.1773
	21.8193							28.5444
	1.3883							7.50558
	16.5813							18.3953
	19.757							22.0709
	3.53701							13.9644
	35.6352							23.8924
	14.7549							30.4676
	14.5705							31.84
	34.0053							28.9066
	31.8307							26.4273
	5.59216							9.28803
	10.4106							15.9031
	9.49733							15.6131
	2.54463							9.95954
	22.9208							2.29836
	11.7664							12.5682
	0.868569							16.3411
	26.7786							5.16183
	0.801274							23.4104
	0.236923							6.34991
	10.3527							14.443
	6.72379							3.48545
	13.357							30.145
	0.734903							6.77836
	6.57093							18.2875
	14.956							11.7243
	15.3421							14.6425
	3.89651							6.97879
	1.00374							34.4238
	21.811							7.08658
	1.11766							36.8981
	7.96727							10.1559
	0.978112							25.4509
	11.4671							20.6649
	26.744							10.1336
	11.0109							6.97879
	18.0987							10.7924
	0.837772							5.73203
	7.20899							24.7343
	12.084							29.2519
	12.4661							25.0103
	15.3406							24.6856
	8.63489							5.21192
	9.38609							30.1178
	19.7611							32.3881
	8.03339							14.1876
	18.2918							32.8623
	7.27879							13.3353
	12.9772							8.33794
	1.3034							26.9115
	9.75117							4.5189
	1.30248							13.1203
	10.4294							8.94225
	13.3372							7.12874
	13.1923							41.3613
	22.9774							19.3244
	1.35569							7.284
	18.6933							34.2414
	1.42358							0
	13.1719							2.25945
	5.73942							6.34991
	10.0481							5.21192
	8.49833							14.8199
	11.2313							20.6549
	10.8137							5.98714
	6.02688							1.66053
	21.7695							36.2747
	0.540311							14.4737
	5.13833							2.83546
	13.7214							19.3288
	1.05996							0
	6.9078							24.4057
	10.3069							16.8789
	7.86798							9.48862
	26.4852							30.6625
	5.45932							5.04017
	6.3763							13.475
	16.1812							8.30267
	28.694							31.9247
	23.8872							8.01302
	16.1444							14.1382
	20.6645							31.5436
	31.2608							17.0894
	10.7157							35.5725
	14.8417							4.81434
	5.89893							0
	10.2018							23.6503
	14.0837							10.3198
	28.7595							23.4835
	17.9044							6.34991
	22.2741							9.18909
	11.6731							4.49313
	5.85217							2.34835
	33.0382							13.6419
	8.10853							2.25945
	18.524							3.28591
	18.4257							3.79128
	9.62512							16.641
	1.16838							13.8847
	0.931037							6.97879
	1.15648							18.1045
	0.746196							13.917
	11.8332							4.9816
	5.62499							2.47016
	12.2931							10.0803
	23.2951							13.9679
	11.8944							8.85016
	8.32781							9.13169
	0.510527							10.3198
	22.775							2.83546
	11.2242							6.68617
	21.2866							8.30267
	16.708							9.63439
	15.3351							9.03781
	0.709205							7.01592
	9.02906							3.65749
	8.78029							14.4038
	12.7962							7.10769
	27.1504							14.7058
	19.528							27.0315
	32.2787							35.4599
	1.38019							4.36684
								4.88745
								31.6704
								26.8946
								3.32107
								7.54822
								16.623
								4.17502
								5.16183
								0
								14.9127
								27.5571
								1.66053
								3.06448
								5.36283
								1.66053
								16.2268
								16.1611
								16.3544
								15.0762
								15.1969
								3.79128
								25.8092
								21.0681
								1.53224
								9.88063
								22.5181
								7.10769
								10.3588
								21.1296
								11.8181
								5.67091
								16.8857
								1.53224
								8.30267
								4.81434
								0
								11.7667
								5.06981
								3.06448
								13.1269
								3.32107
								8.44287
								15.0338
								12.4984
								11.2324
								13.1713
								9.71686
								7.83127
								15.063
								0
								11.7667
								8.56796
								10.097
								7.16595
								15.9846
								14.5148
								0.766119
								12.3054
								8.85396
								8.85396
								12.1597
								14.8199
								16.3454
								8.34272
								17.1193
								1.66053
								11.6111
								26.2407
								13.5567
								26.0361
								16.6759
								19.3244
								11.2973
								23.6359
								24.2896
								20.6045
								5.36283
								13.5637
								22.9662
								13.543
								16.876
								4.81434
								1.53224
								13.5637
								9.34219
								9.20904
								6.07986
								13.3518
								8.69686
								14.1548
								8.94225
								9.18909
								0
								29.8884
								14.2742
								8.46709
								20.554
								9.33792
								20.8938
								21.9242
								3.79128
								7.89813
								15.0112
								6.84656
								11.4186
								5.06981
								6.06073
								33.2901
								5.04017
								11.0114
								6.57181
								22.2916
								1.82875
								37.9014
								7.66119
								10.7182
								1.82875
								11.2973
								38.2387
								15.3459
								16.8241
								7.31958
								14.3445
								15.0368
								22.6781
								10.1336
								20.767
								5.90903
								7.68269
								41.0754
								13.5567
								36.8293
								30.8574
								24.7331
								13.3849
								16.127
								5.04017
								24.093
								12.3699
								29.9438
								41.023
								7.66756
								11.7417
								10.6326
								0.766119
								10.8534
								24.2429
								20.796
								12.6347
								17.4674
								1.66053
								24.616
								31.0394
								27.9159

## Sheet: Figure 6c
Fig 6c	Ratio of migrating off/on endothelial tube (%)
	control	Cxcr4 CR#2	Cxcr7 CR#1
	4.51613	14.9425	15.3465
	6.25	7.57576	57.8313
	7.80488	8.51735	38.0282
	8.87574	12.5	95.098
	18.8406	14	9.18919
	26.7327	24.2857	49.1803
	10.9005	8.98876	59.6774
	13.2653	12.1495	9
	5.24017	12	25.4237
	7.25806	13.4021	26.7857
	8.0292	24.0741	26.3636
	7.00935	44.9393	32.1101
	7.60234	29.2969	57.5163
	7.95455	26.1307	19.7026
	8.66667	20.603	22.8374
	9.95475	17.7885	35.6322
	9.60452	11.6105	56.4655
	5.37975		12.1813
	3.08642		15.3094
	3.75587		14.0794
	5.14706		21.5873
	8.83392		20.7071
	7.41935		10.6299
	8.62944		5.30612
	8.37209		2.76923
	3.97727		6.93431
	2.67857		13.4752
	11.9792		9.34066
			46.3636
			8.77193
			5.06329
			7.74194

## Sheet: Figure 6d
Fig 6d	Migration distance on blood vessel (µm)
	control	Cxcr4 CR#2	Cxcr7 CR#1	Cxcr7 CR#2
	110.239	132.667	69.548	51.61
	83.173	63.252	54.781	43.68
	76.539	78.13	21.491	30.069
	85.913	33.187	16.595	62.002
	15.424	52.476	26.882	52.132
	22.048	49.66	16.406	44.052
	95.578	49.937	55.858	119.545
	108.604	64.946	42.878	52.444
	26.008	21.091	14.096	12.554
	24.419	64.724	32.678	72.997
	49.192	13.914	66.165	74.502
	83.986	56.052	63.106	47.806
	110.924	51.743	33.953	12.209
	40.202	52.493	28.115	43.867
	30.634	28.355	49.549	32.387
	41.974	39.767	49.322	39.036
	100.145	40.77	18.518	76.596
	29.969	44.792	10.647	59.136
	82.22	65.09	173.1	65.756
	27.579	41.385	174.16	17.544
	160.351	36.767	32.187	17.274
	79.335	58.827	19.125	41.371
	78.493	122.927	75.233	9.832
	142.421	93.368	84.071	21.799
	86.288	18.846	58.698	51.149
	33.375	21.374	127.967	86.039
	30.045	88.816	42.272	38.414
	130.661	42.522	40.291	49.464
	122.484	75.053	99.244	52.162
	34.956	31.906	40.314	32.107
	75.059	50.102	32.117	28.87
	63.889	41.228	24.646	53.563
	93.644	22.26	30.025	48.55
	83.741	25.685	30.925	68.225
	61.464	86.874	81.214	98.246
	168.998	10.623	9.306	20.93
	88.994	19.967	21.625	42.025
	41.102	34.586	53.643	86.882
	150.562	16.913	36.869	67.597
	70.181	45.83	20.195	177.308
	88.007	137.725	42.788	7.122
	62.101	39.671	52.38	65.568
	185.681	75.222	92.639	16.437
	44.969	53.019	57.161	115.364
	14.834	67.044	13.864	33.966
	77.397	91.538	48.351	42.695
	17.645	66.806	12.693	29.751
	27.994	39.875	43.488	38.503
	114.117	57.022	32.353	14.861
	51.54	36.85	41.127	235.084
	35.924	55.693	50.618	33.931
	69.5	34.883	66.043	82.716
	218.518	54.886	23.539	32.485
	99.154	48.78	18.223	29.831
	119.97	70.822	46.856	29.441
	48.356	48.444	18.328	102.835
	63.717	33.027	32.717	49.879
	63.124	24.833	21.811	43.374
	45.811	210.403	32.984	42.369
	63.334	237.404	75.522
	107.575	49.841	83.648
	75.335	112.174	212.681
	15.973	31.73	80.456
	107.65		80.09
	90.673		133.192
	54.777		87.062
	174.384		42.797
	37.339		25.223
	49.908		97.428
	83.223		122.154
	98.314		165.594
	95.913		92.874
	106.627
	25.02
	147.502
	32.164
	121.188
	92.93
	67.52
	10.04
	64.215
	70.819
	44.519
	35.024
	100.669
	137.689
	43.109
	35.711
	111.027
	44.236
	34.653
	51.181
	55.58
	95.37
	46.073
	46.326
	70.913
	142.476
	64.121
	50.092
	102.392
	106.546
	47.232
	56.51
	91.015
	99.633
	49.543
	117.042
	54.245
	65.895
	26.152
	30.113
	78.933
	40.537
	16.263
	52.907
	55.555
	100.028
	31.44
	54.593
	69.896
	48.476
	24.619
	11.967
	51.407
	76.706
	25.754
	13.925
	155.404
	211.067
	79.849
	208.953
	100.321
	146.989
	78.282
	91.034
	73.279
	107.321
	38.56
	81.856
	129.799
	60.77
	76.276
	35.481
	30.596
	78.739
	99.023
	81.202
	178.453
	74.694
	38.392
	24.057
	35.232
	31.293
	69.556
	117.389
	100.097
	112.654
	78.106
	66.9
	91.929
	87.145
	148.419
	75.495
	237.308
	138.705
	103.401
	96.237
	34.587

## Sheet: Figure 7a
Figure 7a
	Median fluorescent intensity
		Control	CXCR4/7 KO
	1	21452	18053
	2	23552	13663
	3	20544	18113

## Sheet: Figure 7b
Figure 7b	anti-myc
	anti-beta actin

## Sheet: Figure 7d
Fig 7d	Distance from vessel (mm)
	control	Itgb1 KD#1	Itgb1 KD#2	Cxcr4 OE	Cxcr4 OE + Itgb1 KD#1
	20.2069	17.1065	10.2541	23.0244	0.176208
	24.1806	17.1009	4.77835	7.03757	0.497214
	3.15485	29.5007	35.1073	0.73267	26.9011
	6.28033	24.2016	18.6876	6.72701	20.3942
	1.18821	19.3976	22.6695	1.29247	0.441263
	5.39694	23.7447	7.70063	1.04708	3.78638
	1.22966	8.34697	10.8307	3.28985	8.38231
	22.5448	8.42531	14.596	3.77923	2.55976
	12.0111	25.3505	19.9952	1.5079	11.6336
	29.5401	13.3621	6.50809	1.29326	18.4503
	1.114	16.68	36.0383	0.888843	0.673085
	22.439	22.8454	29.1592	0.230265	20.9706
	0.528193	8.81595	19.9519	2.80625	20.5232
	3.06166	1.06667	13.3801	0.92197	13.3928
	10.5653	26.5062	8.83712	15.4155	9.03394
	1.42571	18.172	34.6015	8.64291	32.0936
	13.2423	7.5185	59.7314	0.877867	0.261832
	1.40695	7.72081	25.8826	2.31645	5.03811
	29.7618	26.9606	21.7166	23.6624	4.99292
	6.67951	14.3936	13.3099	13.1124	10.3502
	9.57152	25.2639	8.3939	18.3371	45.8128
	8.34023	12.9873	8.80208	17.8996	45.1848
	0.890841	0.953009	6.62282	15.1304	0.353687
	10.16	2.56053	6.45403	16.4587	21.7878
	2.25962	8.22283	31.7969	1.72444	2.34643
	9.12325	2.84334	43.8092	14.0211	15.2277
	4.84387	0.331379	28.7334	14.164	44.491
	4.77352	1.12219	30.7164	1.39122	40.7282
	1.36164	7.72307	15.9043	0.59606	15.7553
	34.0707	1.30951	31.001	1.18115	0.617396
	1.00673	16.1657	28.8492	14.5367	0.606499
	1.17901	18.2411	10.3438	8.53313	24.5938
	18.6456	27.1674	12.1158	10.8786	13.937
	5.67756	10.6564	12.09	1.10609	0.927526
	9.3986	0.649615	0.863054	17.9575	15.5329
	1.10848	6.52435	20.4431	11.8613	0.42057
	6.32839	0.630565	29.0085	6.83006	1.28595
	29.93	8.00528	4.97205	0.402624	41.9901
	6.92883	31.9267	8.23858	19.6514	1.8819
	7.71284	2.11853	29.0064	1.12744	14.5715
	2.75364	21.4435	12.9136	0.569656	0.633369
	0.708484	11.6191	22.5796	2.34388	9.87131
	1.65396	0.509978	1.18514	2.2902	13.1259
	4.37889	17.9466	41.0171	11.6487	41.6748
	15.8475	12.1025	19.9368	0.979549	5.08324
	21.645	2.48297	11.8796	0.427019	15.553
	10.9296	4.06861	21.224	8.15384	35.1609
	1.17319	9.90793	18.454	1.57901	17.0403
	2.325	17.2286	7.87852	1.19704	12.536
	6.56758	11.0613	25.5832	14.9205	7.20566
	20.546	24.5469	13.953	23.3801	9.23074
	35.6193	22.0583	23.1298	23.2113	37.3447
	16.2489	3.09887	29.2957	0.889512	31.6165
	0.769883	14.901	14.5667	0.692559	1.24453
	28.5999	7.08972	15.3846	1.27156	21.3782
	18.3291	7.95355	20.7852	1.48198	23.8062
	17.8537	2.57509	21.6586	14.6845	10.4749
	26.1511	18.5654	30.388	0.781195	10.999
	11.3593	37.7552	13.7375	1.07755	15.6527
	19.4049	31.9589	12.0795	0.852317	14.7008
	14.673	21.4389	12.4509	14.2011	30.003
	1.13	14.5988	19.7641	10.9653	11.0067
	2.26507	8.50914	13.6167	1.68371	12.1216
	3.29653	16.6732	23.4271	1.07232	19.4796
	1.30821	19.4569	37.4542	21.0227	21.4926
	0.889266	2.1007	25.0303	16.8959	29.0437
	11.8825	21.5399	0.464749	14.7589	1.63253
	0.554578	0.271008	7.29886	13.5155	3.54523
	4.33022	19.3868	20.3999	14.6434	26.9374
	12.8139	0.69917	21.007	0.990563	22.2109
	20.3612	17.6174	28.6308	1.43293	30.5543
	2.64581	1.77478	14.5207	17.3099	4.09365
	16.3386	12.3759	46.9698	34.0154	25.9873
	9.46206	8.91934	20.0662	20.0828	18.3617
	18.5704	19.8237	46.1901	1.67246	4.22027
	22.1985	25.9792	29.1583	31.8436	2.43208
	9.71484	5.76451	7.87505	19.657	0.65682
	12.7296	0.760145	2.34795	11.58	4.48042
	6.8492	9.0019	15.1608	10.5304	24.5119
	15.6791	18.3346	8.87305	12.0797	0.793015
	0.717242	13.9661	32.716	18.1939	5.95144
	0.987692	7.86018	26.1721	31.5817	1.49948
	10.0364	11.8548	0.743994	15.8648	25.7376
	22.4594	12.7198	8.92306	1.3952	10.6048
	13.2794	41.7641	25.8632	17.2797	19.1376
	0.596391	0.42067	41.8784	0.522203	16.9448
	8.73412	0.707241	13.8601	10.4379	6.83048
	25.6834	21.127	29.5908	2.42018	23.0413
	22.4383	11.7958	15.195	0.950917	35.49
	9.90209	5.97941	4.6006	1.06478	9.15691
	18.321	19.7924	19.0364	0.929059	1.16273
	13.7355	0.988194	0.982462	6.12315	16.9138
	19.8093	8.49328	13.848	0.841858	21.5217
	0.540269	0.857208	28.3469	14.2866	16.6944
	8.30021	22.8074	16.1832	15.9353	40.5363
	33.2907	14.9559	25.3969	19.6174	31.1514
	1.38096	14.7951	19.6798	8.7651	28.8976
	1.41411	7.09016	20.6624	0.727177	18.5298
	0.780151	12.8252	9.88061	6.6011	10.7296
	12.4229	25.9733	11.2394	9.22901	12.5469
	20.1179	26.5072	26.1972	17.6367	9.54201
	1.37039	0.939793	7.91969	8.61191	23.1463
	10.7947	36.0394	15.5257	15.8839	17.0654
	0.888143	6.76594	17.9597	0.518059	14.4223
	9.87623	21.8128	21.1098	0.745641	18.3251
	0.932249	6.81893	15.3244	1.29396	0.678985
	18.6819	23.2098	22.3163	1.0118	23.2786
	23.2926	0.740964	26.4754	9.11067	29.95
	15.0169	19.9203	26.2047	15.3496	0.381106
	0.631639	13.5349	16.0462	28.6205	0.379068
	18.7376	36.5087	21.5522	10.0065	23.9463
	1.53914	27.8243	13.7758	10.5091	27.6261
	17.1671	16.0349	1.52877	21.6904	2.33284
	35.568	18.9827	20.1866	0.839045	2.26806
	1.14274	29.3019	9.5425	4.70416	22.5487
	13.4732	2.18869	41.6067	17.8623	0.387918
	15.1288	1.16739	36.5852	1.02926	0.392468
	7.62415	13.5597	22.6955	7.82389	9.39483
	0.569581	19.4218	10.4685	19.4741	1.53145
	30.0904	14.7138	19.056	3.25219	23.9693
	21.866	5.1754	15.4446	19.7526	16.1922
	0.960305	8.35376	24.0202	1.48634	14.7782
	8.2457	20.8199	0.710522	0.412086	19.8494
	8.97939	9.80759	16.3202	26.6865	34.6615
	10.9652	4.89391	18.2086	14.0852	12.6428
	9.02738	6.54114	5.50554	20.2644	19.3576
	18.7684	0.542023	17.4378	36.2775	2.74964
	26.5977	9.66689	10.1791	1.52564	36.201
	3.15903	3.8138	21.1347	0.789265	21.2391
	9.89556	12.1722	11.607	9.25088	21.2908
	2.58933	21.9553	19.4578	20.4845	38.9876
	14.85	15.7011	10.6884	15.6975	2.98715
	6.95992	10.7109	24.4241	0.499925	44.4463
	3.28106	18.631	39.5777	10.3715	13.9875
	1.46549	4.96433	4.87444	5.02866	24.6667
	5.85341	15.2276	23.9875	12.5625	23.7447
	0.806985	14.3496	15.8393	19.8654	15.1048
	12.8181	21.3581	24.0295	15.8098	2.52131
	10.6602	17.7669	8.28102	21.4902	25.3824
	17.8086	26.5859	22.3242	8.62488	9.97878
	2.73062	19.8816	15.2456	28.8119	26.9492
	17.3276	6.29299	28.1008	25.0488	0.286774
	11.7551	12.4858	12.724	31.7535	2.16828
	13.2707	1.31402	24.7738	2.86774	24.346
	14.0872	14.1398	9.53881	4.56273	0.45321
	44.4949	13.6476	6.59382	15.0371	22.5923
	11.4505	29.3283	8.41998	11.6443	7.98428
	15.7289	13.6311	16.066	36.4299	27.8373
	17.3877	18.5067	15.5524	0.585447	32.0254
	1.40295	8.99506	3.2098	0.917248	14.4496
	30.0237	16.4145	17.0806	22.332	1.06006
	13.9514	11.3973	7.2638	16.9861	19.4066
	0.452681	24.3028	33.6366	14.6706	30.419
	15.4925	21.3308	24.2915	12.4562	14.822
	17.671	6.45294	12.5509	5.35743	10.7213
	10.5421	6.17526	21.9132	0.528294	15.3056
	1.33494	0.4489	20.2803	26.0322	0.692297
	16.0346	4.10708	9.99615	23.2093	26.9709
	36.2281	18.1553	21.4427	3.83137	23.2155
	11.0578	32.0306	49.2643	1.6844	7.82416
	18.9468	30.5009	14.7026	3.05704	14.3628
	1.46321	25.7416	6.33973	32.325	27.1992
	16.4791	1.82773	0.715778	14.8504	2.45388
	1.8042	0.877611	0.392612	2.9853	9.03255
	10.3334	34.0737	0.873779	10.8664	1.66796
	2.74786	16.0048	30.513	12.789	20.1489
	27.1928	0.810955	5.60094	9.74096	7.6869
	19.4905	0.278899	16.0838	22.2556	12.3819
	12.5368	22.5211	10.6728	12.1983	0.345037
	11.6214	32.9881	18.5041	11.973	15.8693
	19.9406	26.8175	3.25233	13.1759	8.70066
	0.996608	10.352	14.8443	21.3731	0.192893
	8.09409	7.67862	19.0854	1.37709	9.17586
	14.8492	8.25508	14.3361	2.26479	21.9867
	1.57426	8.72612	23.5315	31.3461	16.4395
	17.2943	0.701467	40.0591	3.77407	16.395
	9.44193	21.8479	23.4965	1.21022	7.7105
	0.523694	2.12929	14.5903	0.861429	23.0764
	0.910378	6.86343	47.153	34.9729	34.1449
	16.6161	15.8139	38.7767	0.814615	32.7886
	19.5733	31.2587	33.6933	7.47391	2.19055
	8.96945	26.8046	8.6895	6.81346	11.7299
	0.557175	28.3199	16.4355	6.45569	10.6517
	35.6588	1.75972	9.02989	11.4607	5.66224
	0.977243	14.9462	13.4889	16.5068	19.2414
	0.600648	7.91544	23.7961	22.382	30.8991
	18.2576	11.6807	15.5436	8.15542	22.2893
	17.709	36.3503	18.7871	29.3359	28.0523
	3.16075	1.15492	6.77437	4.10417	17.3493
	0.847164	11.7238	3.87021	23.9956	17.5871
	5.39788	20.8463	12.8656	1.79936	14.9337
	20.1334	24.1122	41.8692	13.1993	27.2205
	9.37889	7.96434	20.2503	39.0502	6.12817
	22.3596	0.59721	27.962	25.0722	25.2547
	1.97131	28.7945	16.8185	10.8473	14.9521
	4.7332	16.8543	24.559	20.7759	16.6404
	9.38477	1.33964	3.86557	30.2937	20.7844
	20.3651	5.06364	22.6007	21.9104	12.7071
	17.9535	10.1278	26.3949	25.5865	11.8043
	2.36083	9.50472	2.65224	0.829965	18.2884
	10.5566	19.2165	24.5975	4.4769	17.9889
	9.05296	37.206	22.0254	1.13733	2.19841
	19.055	24.0205	33.4281	32.1265	6.50921
	0.761969	20.795	13.2704	18.2626	0.950927
	19.502	6.69885	13.9364	24.5721	22.9834
	17.2457	8.19542	8.00119	16.7376	36.5976
	14.5671	22.596	28.4053	13.1478	1.37561
	7.42883	26.3944	11.3143	13.5027	11.2218
	14.4666	18.5264	1.74512	0.315129	14.7373
	14.2822	11.6717	19.4523	9.65531	15.5081
	11.9387	18.3795	8.84361	8.24035	1.94221
	23.8634	28.4215	13.4339	10.1204	16.0444
	16.525	13.3857	11.2694	0.24843	18.5448
	21.9844	16.872	27.8085	7.68033	0.946129
	14.2482	16.5023	16.8322	1.37303	0.986324
	7.72497	25.0487	10.1873	20.5639	1.0217
	1.59432	31.4555	26.6947	25.7121	17.341
	20.196	24.1504	39.0122	31.029	11.2278
	24.0695	9.45782	23.047	1.34965	17.7762
	24.8547	10.4219	21.9261	5.9924	16.3317
	0.690803	13.9633	35.299	24.6404	3.92324
	0.687943	6.1281	12.9288	7.24213	18.334
	9.76151	0.671903	25.2162	14.9777	30.605
	11.543	11.3176	26.2651	14.8631	2.15964
	11.1835	6.33592	10.8634	15.0928	2.54524
	19.4805	21.5912	13.6247	12.0775	11.5574
	4.5291	10.5663	17.6796	0.9019	32.8801
	9.64873	4.68914	20.7114	17.8964	18.599
	29.2803	3.24623	12.7826	1.20956	0.11392
	1.36635	32.6457	31.8683	6.12166	17.1276
	23.8217	13.7369	17.9307	0.761832	16.0947
	14.5324	4.20309	12.4588	0.185076	23.0812
	8.80505	28.2952	22.1562	4.74539	15.0136
	0.769202	8.14373	49.6826	1.00883	0.875776
	20.5566	10.2896	5.76166	5.07045	2.40063
	5.79629	10.5627	13.6599	21.5583	0.681885
	29.4736	16.2728	11.0956	11.4522	20.2633
	10.9896	13.1791	16.4024	2.10382	18.6822
	22.744	29.2956	15.8015	6.10594	4.83885
	0.734869	14.4747	10.6791	13.6867	32.8442
	19.7196	12.7914	14.7861	1.6816	19.3077
	0.466946	21.6904	44.7927	20.9015	13.3855
	25.6154	26.1758	12.7985	3.32026	0.94677
	11.3336	18.2396	21.9641	9.15928	18.2853
	9.15396	9.82498	27.0029	25.5348	23.8104
	6.61123	21.3548	30.0956	5.38152
	21.7145	20.8271	18.314	0.970734
	27.5852	15.8909	14.4124	9.72066
	28.6117	30.0983	16.1039	12.5583
	8.30232	12.7981	1.93166	17.3972
	6.86437	26.0754	43.3422	10.1479
	31.0825	21.8524	0.640471	19.1651
	18.7992	1.88307	45.5498	22.0145
	11.8469	16.4145	15.3054	2.35796
	14.2506	1.59302	37.2816	0.760998
	10.7004	16.5538	26.3022	0.37516
	16.37	7.3712	51.3981	6.53668
	6.84337	24.0019	51.7037	21.2169
	22.9002	12.6985	8.77124	0.358987
	20.9275	25.3792	16.1015	6.97772
	1.00752	3.0585	30.5645	26.3944
	2.79676	22.7902	31.0994	10.2379
	13.8639	11.8372	28.5411	23.6186
	30.7413	1.9052	13.9716	13.1295
	13.0791	9.21314	60.8958	12.5178
	0.753617	15.9039	10.5149	0.572419
	4.76637	15.1153	13.5842	0.289405
	9.96243	24.0708	17.7605	27.3694
	20.0562	32.4825	48.7582	1.98056
	10.6169	6.90567	41.0111	7.41261
	9.36916	11.1288	10.638	11.6933
	3.74567	6.98085	43.626	2.56657
	1.60646	23.4774	14.8846	0.915781
	23.6835	13.3034	15.419	13.0843
	2.15953	6.30405	15.2482	27.0856
	28.8959	34.3821	24.5303	15.1046
	18.4489	29.6806	42.0966	14.1716
	25.2863	30.6374	44.9824	16.7426
	11.8288	35.8384	47.7206	15.3016
	13.201	9.27846	15.8063	0.718493
	1.07907	18.9096	27.1363	18.5687
	15.9292	20.8172	0.974193	26.7982
	1.42021	9.52483	35.5409	44.6969
	24.9034	32.5799	13.0872	13.5212
	0.12807	26.0873	42.136	4.55646
	24.4879	17.3121	0.763772	19.4547
	0.852252	3.06042	50.325	8.23857
	0.841201	28.2089	4.55366	34.2709
	8.30909	1.23675	31.9428	9.57518
	11.7705	40.0153	24.4845	24.0111
	23.1032	10.3614	21.4991	4.55555
	20.6854	3.37797	49.5728	7.05726
	3.08457	25.9239	22.568	1.25363
	6.81072	20.2883	53.978	12.4652
	0.697879	33.4134	1.57589	10.8695
	4.70751	6.56445	40.8918	9.64549
	1.61001	33.7192	19.3138	13.1952
	29.1655	0.771797	40.6213	0.133733
	6.78133	1.32174	9.96227	24.3767
	16.5975	29.7531	20.5695	19.1884
	31.2984	34.8816	40.0809	0.755874
	5.97196	23.0408	11.3906	0.36905
	10.8773	30.6513	41.8142	21.7028
	28.1291	23.3486	0.776728	0.513949
	24.8487	23.2749	10.6764	34.4771
	20.99	1.17983	4.85506	21.1319
	15.3686	22.4746	13.6852	10.5275
	21.9125	14.912	22.4884	16.3511
	29.0192	11.4626	19.4782	10.2039
	23.1931	1.41172	31.3242	7.31484
	15.4983	10.2486	21.3772	33.3667
	1.2811	23.5495	26.9198	0.520859
	23.946	26.0698	12.2561	1.50804
	11.4004	23.9174	13.5719	15.6699
	19.7262	13.5688	6.29865	29.4736
	10.2846	16.7927	19.4942	8.35845
	3.11307	31.9491	14.8445	1.68741
	11.9104	22.1572	16.4097	13.9063
	3.01136	3.4346	21.5766	9.24817
	12.1634	13.1441	1.71457	0.333691
	26.1316	13.9726	36.242	23.2228
	40.3147	19.3777	37.5633	2.21742
	15.1797	32.8163	23.0019	30.341
	8.68495	18.7319	16.9089	1.44287
	28.9155	2.58032	9.01425	18.9727
	17.8548	3.8177	4.40425
	21.7377	8.87969	20.9
	19.807	24.5109	28.3461
	34.135	14.2874	11.5392
	14.0821	13.6832	27.6605
	4.50323	27.3516	13.1531
	1.04557	29.4049	26.7573
	1.6723	30.3515	41.5467
	0.460496	12.3029	25.3121
	22.7834	35.8862	45.6372
	15.946	13.0013	27.8144
	32.0431	8.454	21.1023
	17.9276	5.10264	35.357
	2.17797	23.8363	13.7754
	15.8411	37.0246	34.1527
	18.8303	15.329	17.69
	6.62044	5.88995	13.6759
	19.1377	10.8922	32.0786
	25.6152	24.6073	50.0558
	33.3518	9.97125	44.2585
	9.73922	18.564	28.5513
	10.1356	5.14752	18.3711
	11.7607	11.2192	20.3057
	14.4721	7.49991	4.62347
	4.53845	17.5968	25.5179
	14.7045	1.01915	13.2111
	8.51267	29.7045	35.9841
	19.5861	23.8684	22.9572
	23.8897	21.9878	38.217
	16.1113	12.0049	4.0751
	20.1124	33.678	25.6952
	11.791	7.16502	41.1076
	9.95544	0.71338	12.6849
	13.3037	20.2225	13.7782
	16.535	36.3281	2.72736
	9.66627	9.6361	54.4146
	23.3952	6.13206	0.276281
	19.9222	1.20317	19.9757
	0.699133	1.65501	15.2139
	31.2353	3.01952	16.5317
	1.06525	36.5965	46.3219
	11.2921	17.232	16.0059
	10.6745	26.8061	40.3189
	8.47455	25.4153	11.298
	10.2461	1.05728	10.5512
	17.6312	3.7761	27.0274
	1.58974	22.0069	18.175
	2.80527	11.8056	10.0141
	7.48414	13.1938	57.9211
	0.924426	16.023	8.36522
	0.460047	7.0695	18.3762
	24.4623	7.56	1.00532
	25.8376	5.27496	56.9622
	0.174017	9.97967	13.4251
	3.74948	12.2135	5.30735
	31.7556	9.4424	21.3042
	2.10042	23.9837	13.8398
	2.41984	12.8219	48.7741
	0.268504	0.422507	18.9482
	17.6186	6.57218	17.7186
	9.50755	17.2031	20.781
	15.1596	14.8712	31.9814
	6.84313	4.17402	19.1528
	27.5545	23.8139	19.6269
	0.862116	21.854	4.6837
	11.6061	36.6266	21.6576
	1.71872	16.2716	26.1926
	0.927286	21.949	9.12327
	7.93613	1.05328	22.169
	13.1906	13.6037	14.2768
	18.421	0.440582	33.1961
	9.61112	13.0535	40.0359
	12.6644	24.5746	40.5961
	13.0192	1.43246	18.6498
	12.2381	5.20729	59.3997
	0.950887	7.02097	54.8623
	5.37173	35.5396	10.417
	23.4728	22.6433	16.1492
	33.5183	1.20453	12.2258
	14.7878	10.7127	21.3341
	9.68388	12.8729	44.9565
	9.42097	17.3326	29.245
	1.68707	8.58574	0.708013
	6.28509	14.5578	55.2604
	9.79962	27.6572	11.6238
	0.85301	24.3369	32.1938
	27.9123	39.4129	46.3399
	1.35438	5.76859	24.5946
	20.1303	12.7319	2.61301
	7.28587	7.49553	8.1555
	18.9877	34.4666	18.8875
	25.2724	18.6672	1.12894
	17.0425	14.2086	32.4584
	9.48529	13.1948	3.29408
	0.516074	9.33302	1.18136
	25.6645	11.9902	18.7963
	19.087	37.1239	26.5122
	1.51042	11.0879	1.48102
	14.43	22.441	21.0156
	10.2288	9.61504	17.2462
	12.8145	22.3062	17.4689
	23.184	0.381527	13.7799
	0.791117	10.2848	37.2192
	11.7329	11.6855	5.69811
	17.9895	18.4086	13.4951
	18.3321	7.24491	39.0887
	37.8269	10.3244	4.57185
	18.6442	24.6958	28.7903
	14.9408	17.5357	17.2764
	17.4185	23.5258	13.3424
	7.8034	24.2561	16.4309
	6.94212	25.2519	4.20709
	12.9527	13.0208	12.867
	13.9589	4.6871	10.0765
	19.6363	3.06016	11.6575
	14.1591	6.96542	13.6225
	1.19103	4.69886	0.803818
	25.6891	8.10122	41.9953
	1.55505	6.77886	16.2984
	17.4568	7.09911	5.75512
	1.11123	16.2419	23.5801
	7.75097	5.73791	8.01399
	16.965	9.5588	22.1251
	0.615313	1.2	24.7709
	16.235	6.40204	6.68162
	20.3846	27.911	32.6312
	14.6556	39.1542	20.7662
	18.7444	10.4841	4.77083
	17.0385	11.3358	15.0626
	29.4231	31.2627	14.2153
	0.442202	23.0737	26.7361
	18.1517	1.75615	12.6078
	9.04583	16.6944	25.7244
	0.707472	18.4358	18.5263
	21.0229	4.99102	21.6899
	2.15022	26.8566	23.3549
	0.788599	25.8034	19.0324
	28.0843	46.2778	19.1069
	2.09651	30.4817	29.3025
	0.330202	10.617	27.3118
	20.2208	35.0041	6.09817
	1.20314	12.6508	6.57462
	0.79114	14.772	18.4494
	13.1631	30.3174	1.18413
	0.840838	8.83233	16.5686
	1.69369	2.25529	25.8621
	25.3804	25.7311	31.8548
	21.7316	17.9339	27.7231
	7.76436	12.9404	21.8682
	16.2696	8.1678	0.820284
	16.715	26.8989	17.7098
	0.954149	45.4251	8.35071
	1.29571	32.9532	20.0177
	11.2081	39.8643	20.3588
	8.76695	21.4685	35.703
	1.70002	23.1294	1.21474
	21.4295	2.73221	6.54845
	0.783	11.943	11.9044
	16.1666	9.39676	7.77493
	12.0986	16.5565	8.16445
	9.9763	17.5997	10.3659
	15.7888	0.850441	0.731575
	9.93169	13.0029	0.988044
	18.8387	24.8027	22.8937
	16.73	0.817593	31.8382
	1.60959	5.11293	24.5824
	9.4239	3.74159	18.4696
	0.460473	1.03282	41.3389
	9.73728	39.8732	11.8996
	7.72954	7.60541	37.3453
	15.978	7.18902	16.165
	22.7728	1.63598	18.0212
	0.403274	12.718	15.2182
	40.7291	14.9213	9.91089
	17.4044	29.7418	12.3181
	5.31816	26.8543	12.0217
	17.5729	31.0587	25.0201
	26.6978	19.8542	12.4317
	1.16826	0.776833	12.511
	12.5551	0.56022	19.834
	4.52071	15.6592	32.229
	22.1152	14.3953	10.3266
	1.95635	15.0813	10.0623
	13.8668	30.207	9.5198
	13.6423	14.4295	22.6458
	16.5199	15.2504	14.8038
	0.673249	3.6413	48.1939
	13.6924	15.6567	17.4174
	9.05844	1.2622	3.33703
	0.536647	34.3107	9.92293
	8.29069	30.2561	6.08139
	18.7104	13.7849	10.312
	17.1071	19.5176	39.372
	15.1027	15.5507	7.33018
	10.8715	3.1782	10.2533
	0.324687	37.8978	7.19379
	20.4769	26.4047	21.7246
	12.6563	9.63014	15.5371
	21.1983	15.4185	6.42851
	6.04337	1.45245	18.7251
	10.6457	17.3124	24.4129
	0.722116	9.92405	13.1523
	13.3093	15.0785	8.04407
	6.64822	22.9438	26.3473
	10.418	13.8802	22.9347
	9.34944	10.0684	11.5785
	25.9627	3.31517	15.1299
	29.2768	11.8953	16.0774
	11.3203	4.51078	30.9328
	8.95106	0.632611	20.9217
	18.3251	16.3683	19.9028
	18.2752	17.6709	33.3171
	8.87796	23.3904	13.8918
	13.7566	14.4447	24.6527
	12.7732	19.7659	26.5033
	21.9203	5.19231	9.01571
	27.8889	30.7561	30.02
	18.2634	15.4054	1.03688
	1.49111	1.86993	19.538
	4.96449	25.4455	1.02489
	24.0511	18.442	1.52716
	27.5722	22.3445	13.2698
	14.0565	10.0343	24.0073
	1.26695	15.5483	24.3647
	11.4438	9.46157	19.17
	0.448369	1.27356	28.1514
	12.3522	23.058	25.5105
	19.0704	14.7922	12.7803
	14.5497	18.4379	1.0516
	7.45726	0.883587	16.2848
	7.03405	4.40441	26.5297
	15.4065	14.9102	11.217
	23.5836	9.17716	18.6038
	0.509238	0.684767	10.6722
	11.4372	13.3129	16.7594
	18.8208	18.8783	34.9649
	12.5675	17.1676	16.6607
	8.77905	16.6586	0.802846
	1.25044	9.95049	6.73272
	11.3706	4.5834	34.3261
	18.7864	6.13596	18.1248
	24.3211	11.9817	6.01071
	14.9572	27.4399	1.04013
	19.7851	10.3855	33.8133
	20.2172	1.21417	10.8337
	1.07375	0.484313	16.739
	8.93447	25.1809	35.0549
	9.76208	15.6929	4.6515
	18.904	21.7888	45.0785
	16.5801	2.51951	19.9367
	17.4563	13.2096	5.90102
	15.7293	15.841	35.3349
	14.7928	21.667	7.93305
	6.96147	13.6986	26.4152
	19.8124	24.784	14.1859
	12.8725	12.26	0.567336
	1.10154	16.0702	38.8385
	30.4981	30.7474	19.9297
	21.5332	32.8364	0.928546
	0.924165	6.21717	18.3748
	15.8366	6.84331	27.0149
	11.4681	9.99226	0.891021
	12.6598	10.432	1.97191
	15.052	17.0449	12.716
	16.8047	19.7969	25.6927
	13.1239	30.0195	20.1377
	20.13	9.04236	22.1789
	31.782	11.3017	17.447
	8.50261	21.7169	18.7717
	18.4721	13.2352	13.0904
	6.79302	30.209	0.434368
	16.1502	12.6041	15.6775
	11.166	12.5231	1.55211
	16.5208	23.6881	22.335
	0.313972	10.2556	41.9707
	20.131	0.866578	8.0029
	20.9128	2.68784	17.1603
	9.39594	38.1239	25.4697
	16.021	11.2218	0.928377
	13.0468	11.5446	19.2133
	5.3925	16.5949	31.2687
	0.390497	13.2574	32.1937
	1.43773	4.79742	19.5811
	4.99727	11.591	30.8492
	3.54487	11.9692	6.37935
	7.17521	10.7762	9.2365
	16.5974	5.7583	10.2526
	10.8721	12.6763	39.8203
	16.505	1.42407	17.5499
	6.54063	18.7633	27.5022
	15.2779	22.1942	12.1823
	4.05892	22.0729	27.6076
	21.3828	3.11827	3.14652
	26.3749	18.7586	0.898559
	9.3468	5.19145	13.4884
	10.6091	11.571	43.296
	10.6461	4.48411	35.0099
	9.61925	14.1946	5.30711
	15.1229	11.0389	11.6357
	14.1947	9.19342	13.7161
	0.343145	11.155	0.877043
	6.05038	37.3468	15.8445
	18.3066	7.30979	9.21629
	2.09761	15.9972	26.26
	13.5839	0.8036	14.6766
	17.3127	0.985334	6.37537
	20.8521	19.1159	0.868911
	13.6728	16.3458	9.91995
	3.56342	1.02287	16.6162
	4.41139	7.41548	12.375
	2.15893	3.58208	32.2839
	0.486586	17.8326	3.99652
	10.8075	13.8091	0.780922
	24.3836	1.71443	56.0021
	0.268485	14.3567	38.8209
	1.81764	10.1508	25.363
	0.560516	8.76974	12.3977
	0.510688	0.592668	48.7673
	11.9614	6.43532	37.8074
	33.2515	14.7044	11.503
	6.4916	11.7061	38.8319
	21.2865	18.0226	33.9232
	29.066	9.82356	44.3908
	13.796	5.32437	59.527
	28.328	11.1838	8.73627
	5.04356	14.6487	28.5362
	14.9951	9.0768	12.719
	30.2451	13.6556	30.8839
	9.59967	21.4583	37.4796
	12.6343	3.57582	30.6027
	12.025	14.6287	16.7712
	16.3787	8.72014	3.33075
	18.437	13.0717	36.7673
	18.4338	20.8315	38.4013
	0.454184	1.12344	14.9224
	0.883852	23.1871	1.18281
	25.6907	4.84318	31.0209
	23.9571	7.17383	4.40209
	1.1202	7.97131	32.6082
	18.5287	2.10388	49.5326
	15.7407	25.2007	26.0077
	4.99688	24.5061	16.662
	11.5129	9.25086	25.0929
	10.3513	5.18595	33.0167
	1.56262	12.6887	35.3517
	18.0698	25.5928	33.1967
	10.2055	5.19841	0.786387
	14.5456	1.1977	28.4369
	20.802	3.60694	18.1188
	7.92739	7.03932	18.1789
	20.8761	11.833	37.5689
	21.3095	4.36646	1.20707
	7.66491	23.0567	51.2279
	20.804	35.6361	17.5212
	20.4413	22.2687	25.2799
	13.4659	11.0208	27.306
	5.93794	2.52094	35.4229
	21.5324	18.5046	27.5166
	24.8966	16.7165	0.357887
	12.0649	8.80763	28.3902
	14.4221	23.6506	16.6732
	28.1299	12.9672	16.7702
	24.0256	26.1219	32.1068
	8.26748	10.0387	33.2006
	0.823132	5.98469	6.98941
	20.951	17.3325	27.7974
	10.3721		11.3055
	16.7504		20.4136
	10.1528		16.4199
	19.2476		28.4132
	10.1634		20.7524
	27.1985		27.0759
	6.93448		21.0837
	11.2978		41.0298
	13.9125		22.1452
	10.2715		11.9181
	11.7077		1.27798
	15.2874		13.4415
	21.7733		25.1295
	12.8478		9.29623
	2.79841		24.2724
	19.9291		12.5673
	10.3503		25.2445
	39.2837		9.03112
	17.2861		18.1056
	5.14035		39.9333
	25.5969		19.4566
	13.3812		18.686
	22.5965		22.5486
	17.5835		21.9929
	23.409		25.1406
	1.13796		1.31373
	1.39209		29.0729
	1.18978		20.5381
	16.1903		40.8429
	36.2703		8.26606
	0.186648		23.2214
	19.881		36.1486
	24.1096		17.7346
	26.4823		1.12448
	0.894086		23.6497
	26.865		17.5465
	22.5087		0.504046
	20.6071		47.1692
	15.7358		14.9529
	13.8262		9.73454
	6.10062		37.4156
	17.5979		27.7862
	14.3172		0.616222
	19.1507		21.3615
	10.44		60.0283
	30.2092		1.05092
	25.0971		21.1756
	18.244		7.65011
	11.4416		25.4491
	12.6467		19.5306
	24.5121		31.6959
	13.908		13.855
	16.2108		36.5356
	15.8184		5.30676
	28.4823		22.6177
	26.742		22.0464
	37.0095		41.4863
	3.54977		40.3999
	1.25925		44.8693
	1.62773		25.7908
	2.39716		22.8963
	0.444286		26.6823
	0.83035		52.0824
	13.1837		29.5481
	4.85341		27.3422
	3.37401		9.5828
	12.9525		33.8462
	28.4965		28.9421
	9.89756		6.66005
	6.4486		14.7391
	32.1529		50.8738
	13.9728		14.055
	19.2398		7.56471
	13.6831		12.2406
	42.6882		41.3729
	16.273		4.30142
	14.2498		39.2138
	9.5168		5.37815
	14.6538		32.0885
	22.7444		15.0014
	1.97201		31.7689
	23.85		7.03197
	4.38747		18.4256
	8.61832		18.2109
	11.3393		28.5548
	23.0223		24.5786
	13.8861		20.8766
	0.954291		32.4718
	0.706298		12.8642
	9.61922		26.4354
	6.82868		30.3108
	21.4206		29.2391
	18.7049		57.9113
	23.6029		42.8989
	15.1299		19.3269
	32.9057		39.1528
	0.871584		45.7661
	0.717476		17.8959
	0.357643		27.201
	0.245704		13.8474
	9.59691		22.9204
	16.5848		31.3522
	33.6952		53.937
	11.5129		11.4126
	1.2964		15.2802
	3.27733		1.55459
	7.26173		1.00604
	27.8718		22.4567
	7.63988		34.0415
	13.9671		4.21139
	11.9218		18.0575
	28.0722		13.7152
	1.43794		18.907
	24.1243		8.25005
	17.5651		19.9471
	0.365276		24.9215
	11.0548		27.5923
	18.9947		10.6503
	9.05223		0.716337
	15.424		13.1676
	6.25075		23.3157
	19.5453		22.8674
	10.0279		12.1209
	27.77		13.7213
	7.91309		24.3784
	27.3058		10.5314
	6.0159		4.72406
	10.5728		12.5623
	2.62154		0.739768
	37.0058		30.6937
	2.36947		15.029
	22.9942		1.02646
	10.0875		4.25853
	8.18383		27.3101
	12.8573		35.1907
	28.7605		19.8143
	5.02766		7.02385
	11.2391		22.4681
	9.01634		35.3399
	21.4354		52.7889
	14.4451		14.6736
	16.7885		16.7656
	18.8293		14.1644
	8.44761		6.46784
	0.445287		12.6591
	12.2642		43.9815
	10.9209		17.9082
	10.3227		17.7514
	14.755		15.8813
	17.9685		15.8874
	14.3165		4.87275
	1.25389		32.6887
	10.5256		13.9465
	17.8884
	14.2659
	17.539
	0.199032
	18.8056
	2.73996
	12.6654
	13.4405
	40.022
	16.1636
	10.3245
	8.331
	2.16001
	23.4178
	14.7451
	7.02746
	10.0902
	8.213
	9.94225
	4.83452
	14.1786
	11.8991
	22.5251
	8.94946
	16.6734
	15.3608
	19.2177
	11.2446
	4.44116
	9.92921
	7.36074
	8.06798
	19.5118
	13.3284
	10.0982
	0.618699
	0.604688
	6.40512
	14.2451
	17.8927
	34.0064
	20.9384
	15.5238
	3.85083
	21.0405
	13.7561
	9.67451
	3.89908
	13.0092
	11.8448
	11.6092
	17.2765
	23.7395
	17.0283
	10.9692
	9.59577
	17.4789
	13.9432
	17.5341
	11.1061
	22.7584
	1.93711
	1.23613
	16.8727
	31.8571
	8.09234
	12.7016
	20.2598
	33.1078
	19.2607
	28.0861
	7.53612
	11.7619
	11.9156
	17.2638
	23.6742
	24.4918
	1.83371
	18.7899
	11.8238
	9.38733
	21.7156
	10.1761
	5.88204
	1.00286
	6.51838
	6.0733
	4.89538
	0.608838
	26.6844
	19.0252
	42.8285
	23.7947
	38.3887
	0.609017
	8.82384
	16.6992
	0.185903
	43.4949
	13.427
	14.6758
	22.1233
	26.8608
	33.0728
	11.7769
	13.4344
	25.3254
	17.1891
	22.9764
	3.61008
	22.3873
	20.9588
	3.25181
	31.3471
	22.7528
	12.1976
	22.9323
	19.3058
	17.9303
	18.5571
	0.545021
	0.210443
	10.6275
	19.1002
	1.10493
	5.25666
	16.3781
	13.1724
	2.70028
	16.1336
	9.74457
	20.9115
	14.7619
	19.7674
	26.032
	15.0906
	0.388881
	9.41767
	22.2404
	8.97203
	20.3326
	1.11598
	29.7326
	19.5183
	37.0169
	13.394
	12.831
	15.3647
	37.0877
	13.5338
	19.5321
	9.86379
	16.9808
	18.1831
	13.919
	39.6996
	9.27707
	22.692
	31.2534
	0.477477
	11.0949
	16.8708
	7.44754
	7.65703
	21.3698
	9.01572
	16.7473
	35.071
	25.5516
	22.9761
	20.8238
	22.3434
	36.2268
	15.9695
	18.7162
	14.5962
	23.5771
	12.5853
	40.2504
	37.2559
	33.0752
	4.98047
	28.1254
	14.5451
	12.5597
	35.4353
	36.808
	1.17312
	33.9854
	17.4676
	19.7759
	11.6354
	25.6739
	1.71711
	11.4092
	22.0425
	13.947
	2.22169
	17.1571
	1.85341
	20.5017
	33.01
	15.0977
	1.51156
	12.4916
	40.2313
	19.2044
	8.7716
	12.2016
	31.0966
	8.2693
	7.04318
	2.64038
	20.9015
	13.9907
	27.8064
	21.7792
	5.85725
	1.01615
	0.513049
	12.4511
	0.840492
	19.8428
	20.5037
	0.662513
	29.8446
	0.287824
	0.747108
	10.55
	1.32252
	28.3758
	1.96798
	0.877086
	20.5063
	24.8486
	16.5815
	0.473811
	16.1696
	12.07
	0.698419
	17.5007
	1.12504
	14.2335
	20.9662
	9.73971
	14.4142
	21.3028
	9.32906
	16.5389
	0.365499
	42.4458
	11.3368
	0.916165
	14.6365
	0.872129
	14.8184
	23.4098
	27.7154
	0.922519
	1.14786
	10.8551
	0.0630021
	6.79989
	13.3096
	3.89867
	0.561259
	0.956675
	0.750925
	0.34608
	1.06233
	0.474112
	11.5869
	12.6626
	38.3403
	14.0967
	0.896433
	1.41333
	12.9421
	5.39814
	2.48099
	16.0145
	1.14361
	8.63528
	12.2069
	1.60549
	14.2386
	19.6541
	2.41717
	0.484552
	0.970372
	15.4298
	10.5398
	21.6259
	1.16753
	17.913
	26.8118
	26.7913
	11.1758
	15.8482
	12.2448
	7.97909
	16.9544
	19.1318
	8.7592
	0.664442
	22.7403
	17.0088
	23.6056
	20.6135
	15.3191
	19.6137
	13.4121
	19.8094
	10.9539
	20.8855
	0.531542
	1.23767
	2.37189
	1.7347
	15.7844
	1.00184
	0.571483
	0.246973
	8.1091
	11.9944
	7.62445
	11.3853
	10.5051
	10.5189
	0.689642
	7.75479
	11.1564
	17.001
	18.7648
	0.807899
	0.847649
	14.5414
	17.3002
	0.734723
	12.3394
	4.24491
	21.8918
	21.2712
	11.893
	21.9127
	1.04525
	5.25528
	6.59361
	1.57622
	1.39255
	0.70039
	17.5022
	9.11857
	0.405896
	14.2595
	9.11458
	0.42989
	12.0536
	1.48665
	11.431
	0.74005
	0.817392
	16.3574
	17.9746
	0.987485
	0.716669
	20.1556
	1.20921
	11.1925
	15.9055
	6.14914
	15.252
	16.3707
	1.64673
	10.3664
	7.8978
	17.6554
	15.4331
	5.25874
	5.1357
	9.04074
	1.11998
	3.39685
	11.7144
	2.36352
	18.3306
	0.835053
	20.198
	0.550992
	4.52868
	23.6264
	3.05835
	21.7794
	28.7662
	0.553783
	20.1118
	13.1303
	0.626615
	7.44594
	17.7335
	6.08134
	7.49112
	5.40135
	16.0121
	12.1704
	0.854928
	9.02446
	1.43576
	21.0273
	11.2937
	3.90083
	1.48565
	1.09536
	13.3755
	27.3124
	7.14398
	0.951358
	2.91757
	13.5812
	11.0659
	12.1779
	17.4147
	9.92049
	5.6931
	24.3097
	24.543
	12.3614
	2.09584
	16.834
	22.7559
	7.58006
	10.2838
	1.14942
	2.22656
	10.0259
	41.4671
	18.7192
	1.19712
	20.9341
	33.2974
	20.7079
	24.5965
	1.13803
	0.838178
	25.7562
	30.6893
	14.4618
	8.71594
	0.73368
	0.819229
	22.8045
	11.0545
	4.90797
	1.76562
	1.51208
	4.13399
	0.99545
	8.62556
	25.0779
	39.2238
	21.6091
	9.74697
	2.43736
	21.4493
	40.1544
	28.8651
	7.00487
	1.05623
	18.9043
	21.844
	12.0414
	6.54845
	20.8736
	5.63645
	0.883155
	0.731297
	15.7199
	13.2459
	11.4841
	21.361
	3.80687
	18.9014
	1.28397
	10.1018
	28.8324
	13.63
	1.04706
	37.2833
	10.4035
	31.8639
	13.0763
	28.504
	1.01318
	15.6289
	30.2556
	22.5899
	27.3002
	18.3522
	7.28679
	17.8789
	23.6951
	15.7979
	14.67
	28.9465
	0.588303
	24.0855
	5.69297
	13.7969
	0.837066
	29.9979
	25.9849
	6.96941
	30.2778
	24.2021
	29.9446
	16.6403
	0.806617
	19.3533
	17.998
	26.247
	19.0609
	29.791
	38.1687
	4.09308
	27.2104
	39.1123
	4.22719
	35.425
	8.30194
	27.4175
	1.35705
	12.5411
	17.2278
	14.5226
	5.52787
	11.9955
	11.7527
	8.4584
	39.7587
	15.1051
	18.0511
	5.7608
	1.36558
	11.7628
	0.851959
	37.5967
	4.47725
	6.60564
	0.962966
	8.15694
	40.8605
	9.77353
	15.379
	10.2317
	32.3393
	4.41265
	1.20185
	1.11828
	11.7271
	27.8382
	14.1117
	1.05622
	14.4476
	14.5575
	21.2357
	2.15463
	13.2351
	22.9492
	13.4799
	0.374837
	0.728269
	0.754175
	24.9382
	0.82641
	13.5588
	14.4645
	38.8576
	0.560772
	0.646324
	1.01456
	0.931207
	1.2286
	0.752182
	7.84685
	14.5422
	36.4929
	26.4431
	18.2501
	1.32166
	13.1491
	0.476293
	22.9434
	0.890708
	0.999231
	2.27282
	1.31827
	6.19384
	3.03978
	12.3446
	0.865536
	6.62736
	4.00658
	22.6807
	5.16856
	1.36337
	36.2872
	11.7239
	0.288528
	0.465751
	34.3177
	20.1726
	2.67942
	13.9521
	14.7438
	11.3964
	24.2399
	23.9974
	6.766
	13.2165
	20.248
	4.52265
	10.7286
	23.4533
	19.2706
	9.89908
	21.089
	2.76697
	12.1326
	37.07
	16.5562
	17.2053
	26.6249
	0.958083
	15.7201
	15.6883
	11.2958
	38.1542
	18.5438
	20.5297
	15.308
	15.7823
	24.3722
	12.048
	7.17438
	16.1881
	1.67733
	0.874894
	11.6723
	8.79538
	38.4355
	16.1571
	41.7135
	7.15172
	14.821
	24.7854
	17.523
	6.66777
	17.9759
	11.9731
	7.10904
	19.6244
	28.8622
	5.34275
	36.3636
	0.896308
	13.6826
	16.5931
	21.1364
	23.7403
	31.5279
	30.9592
	7.83578
	9.46539
	8.10564
	15.9643
	10.1554
	6.78926
	23.3392
	20.2335
	42.9223
	23.1342
	1.43997
	18.4964
	22.5098
	3.17913
	23.7666
	5.72065
	2.79175
	12.9196
	18.6228
	39.4692
	21.6403
	9.94561
	0.954629
	9.42077
	0.781683
	8.03584
	32.5221
	14.9333
	12.8732
	12.2347
	33.1825
	16.2812
	0.586645
	5.07834
	8.29618
	16.5725
	13.161
	18.213
	11.7085
	7.77346
	15.7296
	3.83933
	20.5521
	16.1094
	12.1758
	1.402
	9.63555
	18.4703
	7.03268
	9.25703
	2.93132
	16.6461
	17.3733
	20.783
	3.4206
	5.189
	6.52602
	16.5921
	2.89869
	12.5964
	14.8923
	3.47154
	8.64268
	9.35987
	4.84517
	10.8273
	16.9821
	1.61918
	17.6037
	5.86224
	12.8425
	2.48013
	11.7947
	13.2782
	6.30156
	9.89047
	13.6166
	3.84131
	17.7611
	16.1556
	17.1276
	13.6528
	20.5671
	13.0191
	11.1299
	2.6037
	2.80492
	5.63074
	2.36839
	14.1089
	6.85201
	10.4394
	1.84108
	0.754573
	24.0605
	11.9606
	41.236
	19.1965
	14.689
	16.1896
	9.43796
	17.6142
	20.7728
	11.089
	15.8721
	10.7705
	0.765154
	8.33741
	17.4961
	18.1119
	16.9989
	40.6789
	25.8072
	15.3382
	19.5237
	23.0333
	14.2829
	8.87096
	28.099
	12.1328
	14.8201
	30.982
	8.09225
	10.4444
	17.9156
	1.29497
	10.2827
	6.91772
	14.3989
	34.2997
	26.1206
	22.5354
	5.62744
	12.5331
	15.4313
	44.2062
	8.78355
	16.9059
	18.8675
	15.4302
	1.17479
	1.04196
	18.1242
	31.7478
	1.08355
	39.7328
	6.23045
	19.7115
	26.6732
	6.01277
	11.7373
	35.935
	19.4326
	1.7446
	2.03724
	13.9457
	9.41112
	22.5871
	11.4505
	11.8622
	7.83569
	0.872697
	1.25483
	7.53163
	7.45713
	16.0813
	0.882412
	12.0743
	9.60454
	16.4889
	0.789803
	11.3385
	13.4794
	40.5519
	8.04323
	0.576962
	30.734
	9.88489
	0.768911
	13.5668
	24.2236
	0.99689
	25.1784
	17.7772
	21.7067
	1.14161
	0.634048
	14.2454
	0.999472
	14.6323
	2.95404
	14.7254
	26.6707
	26.1361
	0.791657
	0.758654
	0.712407
	27.0553
	22.4672
	26.0301
	6.14629
	0.703527
	24.6394
	1.47833
	12.4191
	3.20336
	7.75677
	14.7993
	8.42216
	15.3149
	0.829737
	24.0986
	12.4695
	1.10906
	2.48866
	0.733667
	30.8734
	8.99452
	0.547447
	24.7985
	10.052
	19.8699
	23.4641
	0.604889
	14.0522
	12.0254
	8.9221
	38.6486
	7.92291
	10.7351
	26.7295
	18.7057
	12.3092
	5.04637
	0.816381
	0.778382
	13.3456
	0.904606
	13.6464
	6.51457
	21.4384
	17.0805
	31.1174
	6.82918
	9.78013
	24.2425
	1.08687
	17.0125
	17.4918
	22.111
	8.98695
	2.91635
	27.1652
	8.59591
	16.9053
	1.03486
	2.32663
	0.894099
	26.4896
	19.4261
	12.2536
	1.80945
	27.2242
	32.8027
	2.49915
	7.31711
	8.80064
	10.52
	3.95015
	21.2355
	10.3015
	26.2745
	19.4498
	23.7531
	16.8738
	15.1245
	11.9521
	9.22555
	14.6797
	18.8459
	17.4947
	24.2217
	24.5668
	12.913
	6.95645
	20.1378
	12.3657
	26.935
	12.5488
	3.62163
	16.7015
	18.0556
	3.11109
	13.3568
	15.0813
	7.00076
	6.69967
	16.5427
	4.65866
	26.1853
	0.798415
	0.950866
	9.71932
	2.19579
	18.9957
	10.13
	17.6474
	29.1424
	29.0925
	0.888675
	22.0589
	29.7144
	4.11576
	29.0416
	11.1901
	25.5048
	4.72485
	11.062
	11.4912
	11.8561
	10.7145
	7.60912
	21.0588
	14.9742
	9.41348
	42.4359
	1.08527
	21.8563
	10.0414
	0.656528
	11.9717
	10.5452
	3.48706
	11.2046
	19.1956
	24.3792
	10.4309
	17.223
	7.27064
	19.7415
	17.8328
	13.5804
	10.9149
	22.0681
	0.977954
	7.94216
	27.1589
	39.7459
	7.60895
	22.8338
	11.2538
	12.4508
	27.3775
	10.2581
	10.3963
	7.43599
	29.1624
	9.18681
	20.2522
	26.2084
	11.3601
	1.00476
	0.951648
	13.0811
	1.1487
	8.2779
	1.5802
	18.5087
	12.0613
	24.4207
	0.744146
	1.8006
	4.18991
	29.6615
	11.2591
	10.5258
	10.6953
	15.1583
	7.60585
	20.8658
	0.182248
	14.7777
	0.81376
	12.5521
	0.7304
	10.8058
	1.07879
	9.81362
	7.89621
	13.708
	30.8006
	17.4805
	32.3364
	27.1883
	6.96163
	0.844287
	0.691716
	13.6258
	6.14889
	25.5291
	12.985
	12.1033
	9.67098
	6.41468
	8.06812
	10.4771
	29.2819
	23.4572
	15.4712
	12.325
	11.3025
	18.8352
	9.53835
	9.53487

[truncated: 13 more sheets: Figure 8c, Figure 8f, Supplementary Fig 1a, Supplementary Fig 1b, Supplementary Fig 2d, Supplementary Fig 3g, Supplementary Fig 4d, Supplementary Fig 7bc, Supplementary Fig 7d-g, Supplementary Fig 8b, Supplementary Fig 8d, Supplementary Fig 9a, Supplementary Fig 9b]
